# Supplementary material for: Global Estimates of Prevalent and Incident Herpes Simplex Virus Type 2 Infections in 2012
Source: PLoS One. 2015 Jan 21;10(1):e114989. doi: 10.1371/journal.pone.0114989 (PMC4301914; doi:10.1371/journal.pone.0114989)
Supplement: S1 Database — Tables of HSV-2 prevalence and incidence in general populations from the current literature review, and included from previous reviews. (XLSX) [file pone.0114989.s007.xlsx]

## Sheet: Prevalence
Obs no.	First author	Year published	2012 region	Country or Area	City/town/area	Study name	Study year	Group tested	General population?	Assay	Cut-off	Reported sensitivity HSV-2	Reported specificity HSV-2	Sex	Age	N	N+	% HSV-2	Used in estimates?	Reference number(s)	Comments
45	Anuradha	2008	South-East Asia	India	Visakhapatnum	Unknown	2004	Age- and gender-matched HIV-	Y	IgG ELISA (EUROIMMUN)	Unknown	100	98	F+M	32.5 (20->50)	50	11	22	N	1
46	Anuradha	2008	South-East Asia	India	Visakhapatnum	Unknown	2004	Age- and gender-matched HIV-	Y	IgG ELISA (EUROIMMUN)	Unknown	100	98	F+M	20-29	15	2	13.3333	N	1
47	Anuradha	2008	South-East Asia	India	Visakhapatnum	Unknown	2004	Age- and gender-matched HIV-	Y	IgG ELISA (EUROIMMUN)	Unknown	100	98	F+M	30-39	23	5	21.7391	N	1
48	Anuradha	2008	South-East Asia	India	Visakhapatnum	Unknown	2004	Age- and gender-matched HIV-	Y	IgG ELISA (EUROIMMUN)	Unknown	100	98	F+M	40-49	10	3	30	N	1
49	Anuradha	2008	South-East Asia	India	Visakhapatnum	Unknown	2004	Age- and gender-matched HIV-	Y	IgG ELISA (EUROIMMUN)	Unknown	100	98	F+M	>50	2	1	50	N	1
50	Anuradha	2008	South-East Asia	India	Visakhapatnum	Unknown	2004	Age- and gender-matched HIV-	Y	IgG ELISA (EUROIMMUN)	Unknown	100	98	F	32.5 (20->50)	20	2	10	Y	1
51	Anuradha	2008	South-East Asia	India	Visakhapatnum	Unknown	2004	Age- and gender-matched HIV-	Y	IgG ELISA (EUROIMMUN)	Unknown	100	98	M	32.5 (20->50)	30	9	30	Y	1
67	Anvikar	2009	South-East Asia	India	Jabalpur, central India	Unknown	2004-2005	Age- and gender-matched controls in a tribal population	Y	EIA (UBI Magiwel)	Unknown	Unknown	Unknown	F+M	15-49	526	65	12.3574	N	2
68	Anvikar	2009	South-East Asia	India	Jabalpur, central India	Unknown	2004-2005	Age- and gender-matched controls in a tribal population	Y	EIA (UBI Magiwel)	Unknown	Unknown	Unknown	F	15-49	252	45	17.8571	Y	2
69	Anvikar	2009	South-East Asia	India	Jabalpur, central India	Unknown	2004-2005	Age- and gender-matched controls in a tribal population	Y	EIA (UBI Magiwel)	Unknown	Unknown	Unknown	M	15-49	274	20	7.29927	Y	2
79	Arora	2011	South-East Asia	India	Andhra Pradesh, Karnataka and Chandigarh	Global Health Research health check-up for HSV-2 and syphilis	2006	Married couples	Y	IgG EIA (Focus HerpeSelect-2 type)	Unknown	Unknown	Unknown	F	35.7	543	64	11.7864	Y	3	This is data which is included in Sgaier 2011; however has known sample size
80	Arora	2011	South-East Asia	India	Andhra Pradesh, Karnataka and Chandigarh	Global Health Research health check-up for HSV-2 and syphilis	2006	Married couples	Y	IgG EIA (Focus HerpeSelect-2 type)	Unknown	Unknown	Unknown	M	42.1	543	61	11.2339	Y	3	This is data which is included in Sgaier 2011; however has known sample size
100	Bautista	2009	Americas	United States of America	National	Department of Defence Serum Repository (DoDSR) and Defence Medical Surveillance System (DMSS)	2000-2004	HIV- gender- and time-matched US Army and Air Force service members	Y	HSV-2 ELISA (HerpeSelect 2 , Focus Technology, Cypress, CA, USA)	3.5	Unknown	Unknown	F+M	17->=30	912	88	9.64912	N	4
101	Bautista	2009	Americas	United States of America	National	Department of Defence Serum Repository (DoDSR) and Defence Medical Surveillance System (DMSS)	2000-2004	HIV- gender- and time-matched US Army and Air Force service members	Y	HSV-2 ELISA (HerpeSelect 2 , Focus Technology, Cypress, CA, USA)	3.5	Unknown	Unknown	F+M	17-29	505	56	11.0891	N	4
102	Bautista	2009	Americas	United States of America	National	Department of Defence Serum Repository (DoDSR) and Defence Medical Surveillance System (DMSS)	2000-2004	HIV- gender- and time-matched US Army and Air Force service members	Y	HSV-2 ELISA (HerpeSelect 2 , Focus Technology, Cypress, CA, USA)	3.5	Unknown	Unknown	F+M	>=30	407	32	7.86241	N	4
103	Bautista	2009	Americas	United States of America	National	Department of Defence Serum Repository (DoDSR) and Defence Medical Surveillance System (DMSS)	2000-2004	HIV- gender- and time-matched US Army and Air Force service members	Y	HSV-2 ELISA (HerpeSelect 2 , Focus Technology, Cypress, CA, USA)	3.5	Unknown	Unknown	F	17->=30	54	1	1.85185	N	4
104	Bautista	2009	Americas	United States of America	National	Department of Defence Serum Repository (DoDSR) and Defence Medical Surveillance System (DMSS)	2000-2004	HIV- gender- and time-matched US Army and Air Force service members	Y	HSV-2 ELISA (HerpeSelect 2 , Focus Technology, Cypress, CA, USA)	3.5	Unknown	Unknown	M	17->=30	858	87	10.1399	N	4
105	Becker	2006	South-East Asia	India	Bagalkot district, Karnataka	ICHAP (India-Canada Collaborative HIV/AIDS Project)	2003	General population	Y	ELISA-based Kalon Biological Kit (Kalon Biological Ltd, Aldershot, United Kingdom)	Unknown	Unknown	Unknown	F+M	15-49	901	170.289	18.9	N	5
106	Benharrosh	2008	Europe	France	Paris	Unknown	2007	Pregnant women	Y	IgG ELISA (HerpeSelect 1 and 2, Focus Diagnostics)	1.1	Unknown	Unknown	F	29.5 (19-48)	307	47	15.3094	Y	6
114	Benjamin	2008	Africa	South Africa	Unknown	SA/05/seq/-	2005	HIV- blood donors	Y	IgG EIA (Kalon Biological Limited, Aldershot, United Kingdom) and IgG ELISA (HerpeSelect 2, Focus Diagnostics, Inc., Cypress, CA); discrepant results tested using IgG inhibition assay (Focus Diagnostics)	1.1	Unknown	Unknown	F+M	16->=41	200	17	8.5	N	7	Data by age taken from figure for SA/05/+ and SA/05/seq/-
115	Benjamin	2008	Africa	South Africa	Unknown	SA/05/seq/-	2005	HIV- blood donors	Y	IgG EIA (Kalon Biological Limited, Aldershot, United Kingdom) and IgG ELISA (HerpeSelect 2, Focus Diagnostics, Inc., Cypress, CA); discrepant results tested using IgG inhibition assay (Focus Diagnostics)	1.1	Unknown	Unknown	F+M	16-20	48	0	0	N	7	Data by age taken from figure for SA/05/+ and SA/05/seq/-
116	Benjamin	2008	Africa	South Africa	Unknown	SA/05/seq/-	2005	HIV- blood donors	Y	IgG EIA (Kalon Biological Limited, Aldershot, United Kingdom) and IgG ELISA (HerpeSelect 2, Focus Diagnostics, Inc., Cypress, CA); discrepant results tested using IgG inhibition assay (Focus Diagnostics)	1.1	Unknown	Unknown	F+M	21-30	36	2.52	7	N	7	Data by age taken from figure for SA/05/+ and SA/05/seq/-
117	Benjamin	2008	Africa	South Africa	Unknown	SA/05/seq/-	2005	HIV- blood donors	Y	IgG EIA (Kalon Biological Limited, Aldershot, United Kingdom) and IgG ELISA (HerpeSelect 2, Focus Diagnostics, Inc., Cypress, CA); discrepant results tested using IgG inhibition assay (Focus Diagnostics)	1.1	Unknown	Unknown	F+M	31-40	44	6.6	15	N	7	Data by age taken from figure for SA/05/+ and SA/05/seq/-
118	Benjamin	2008	Africa	South Africa	Unknown	SA/05/seq/-	2005	HIV- blood donors	Y	IgG EIA (Kalon Biological Limited, Aldershot, United Kingdom) and IgG ELISA (HerpeSelect 2, Focus Diagnostics, Inc., Cypress, CA); discrepant results tested using IgG inhibition assay (Focus Diagnostics)	1.1	Unknown	Unknown	F+M	>=41	72	9.36	13	N	7	Data by age taken from figure for SA/05/+ and SA/05/seq/-
119	Benjamin	2008	Africa	South Africa	Unknown	SA/05/seq/-	2005	HIV- blood donors	Y	IgG EIA (Kalon Biological Limited, Aldershot, United Kingdom) and IgG ELISA (HerpeSelect 2, Focus Diagnostics, Inc., Cypress, CA); discrepant results tested using IgG inhibition assay (Focus Diagnostics)	1.1	Unknown	Unknown	F	16->=41	72	5	6.94444	N	7	Data by age taken from figure for SA/05/+ and SA/05/seq/-
120	Benjamin	2008	Africa	South Africa	Unknown	SA/05/seq/-	2005	HIV- blood donors	Y	IgG EIA (Kalon Biological Limited, Aldershot, United Kingdom) and IgG ELISA (HerpeSelect 2, Focus Diagnostics, Inc., Cypress, CA); discrepant results tested using IgG inhibition assay (Focus Diagnostics)	1.1	Unknown	Unknown	M	16->=41	128	12	9.375	N	7	Data by age taken from figure for SA/05/+ and SA/05/seq/-
140	Berntsson	2009	Europe	Sweden	Gothenberg	Unknown	2002	Pregnant women	Y	In-house IgG ELISA; positives confirmed by Herpes Select HSV-2 ELISA (Focus Diagnostics)	Mean of control + 0.2	Unknown	Unknown	F	30.5 (17-45)	299	31.096	10.4	N	8
141	Berntsson	2009	Europe	Sweden	Gothenberg	Unknown	2002	Pregnant women	Y	In-house IgG ELISA; positives confirmed by Herpes Select HSV-2 ELISA (Focus Diagnostics)	Mean of control + 0.2	Unknown	Unknown	F	17-25	52	3.016	5.8	Y	8
142	Berntsson	2009	Europe	Sweden	Gothenberg	Unknown	2002	Pregnant women	Y	In-house IgG ELISA; positives confirmed by Herpes Select HSV-2 ELISA (Focus Diagnostics)	Mean of control + 0.2	Unknown	Unknown	F	26-30	95	7.98	8.4	Y	8
143	Berntsson	2009	Europe	Sweden	Gothenberg	Unknown	2002	Pregnant women	Y	In-house IgG ELISA; positives confirmed by Herpes Select HSV-2 ELISA (Focus Diagnostics)	Mean of control + 0.2	Unknown	Unknown	F	31-35	102	7.956	7.8	Y	8
144	Berntsson	2009	Europe	Sweden	Gothenberg	Unknown	2002	Pregnant women	Y	In-house IgG ELISA; positives confirmed by Herpes Select HSV-2 ELISA (Focus Diagnostics)	Mean of control + 0.2	Unknown	Unknown	F	36-45	50	12	24	Y	8
145	Biswas, Mahanta	2011, 2010	South-East Asia	India	North-eastern India (5 states)	Unknown	2007-2009	Pregnant women	Y	IgG EIA (HerpeSelect 2 ELISA, Focus Diagnostics, USA); equivocal samples, positive samples and 10% of negative samples re-tested	1.1	Unknown	Unknown	F	25 (18-46)	1640	142	8.65854	N	9, 10
146	Biswas, Mahanta	2011, 2010	South-East Asia	India	North-eastern India (5 states)	Unknown	2007-2009	Pregnant women	Y	IgG EIA (HerpeSelect 2 ELISA, Focus Diagnostics, USA); equivocal samples, positive samples and 10% of negative samples re-tested	1.1	Unknown	Unknown	F	18-21	355	23	6.47887	Y	9, 10
147	Biswas, Mahanta	2011, 2010	South-East Asia	India	North-eastern India (5 states)	Unknown	2007-2009	Pregnant women	Y	IgG EIA (HerpeSelect 2 ELISA, Focus Diagnostics, USA); equivocal samples, positive samples and 10% of negative samples re-tested	1.1	Unknown	Unknown	F	22-25	592	62	10.473	Y	9, 10
148	Biswas, Mahanta	2011, 2010	South-East Asia	India	North-eastern India (5 states)	Unknown	2007-2009	Pregnant women	Y	IgG EIA (HerpeSelect 2 ELISA, Focus Diagnostics, USA); equivocal samples, positive samples and 10% of negative samples re-tested	1.1	Unknown	Unknown	F	26-29	385	28	7.27273	Y	9, 10
149	Biswas, Mahanta	2011, 2010	South-East Asia	India	North-eastern India (5 states)	Unknown	2007-2009	Pregnant women	Y	IgG EIA (HerpeSelect 2 ELISA, Focus Diagnostics, USA); equivocal samples, positive samples and 10% of negative samples re-tested	1.1	Unknown	Unknown	F	30-46	308	29	9.41558	Y	9, 10
156	Braunstein	2011	Africa	Rwanda	Kigali	Unknown	2006-2007	Female voluntary counselling and testing clients	Y	HerpeSelect 2 IgG ELISA (Focus Technologies, USA)	Unknown	Unknown	Unknown	F	25.0 (20-68)	1250	540	43.2	Y	11
157	Brazzale	2010	Western Pacific	Australia	Cape York, far North Queensland	Unknown	2007-2008	Indigenous general population	Y	HerpeSelect 1 and 2 IgG ELISA (Focus Diagnostics, CA, USA); equivocal results resolved by Western blot; subset of sera with high negative and low positive values validated by Western blot	Manufacturer's recommendation	Unknown	Unknown	F+M	36 (16-87)	270	158	58.5185	N	12
158	Brazzale	2010	Western Pacific	Australia	Cape York, far North Queensland	Unknown	2007-2008	Indigenous general population	Y	HerpeSelect 1 and 2 IgG ELISA (Focus Diagnostics, CA, USA); equivocal results resolved by Western blot; subset of sera with high negative and low positive values validated by Western blot	Manufacturer's recommendation	Unknown	Unknown	F+M	16-24	63	21	33.3333	N	12
159	Brazzale	2010	Western Pacific	Australia	Cape York, far North Queensland	Unknown	2007-2008	Indigenous general population	Y	HerpeSelect 1 and 2 IgG ELISA (Focus Diagnostics, CA, USA); equivocal results resolved by Western blot; subset of sera with high negative and low positive values validated by Western blot	Manufacturer's recommendation	Unknown	Unknown	F+M	25-34	64	40	62.5	N	12
160	Brazzale	2010	Western Pacific	Australia	Cape York, far North Queensland	Unknown	2007-2008	Indigenous general population	Y	HerpeSelect 1 and 2 IgG ELISA (Focus Diagnostics, CA, USA); equivocal results resolved by Western blot; subset of sera with high negative and low positive values validated by Western blot	Manufacturer's recommendation	Unknown	Unknown	F+M	35-44	62	44	70.9677	N	12
161	Brazzale	2010	Western Pacific	Australia	Cape York, far North Queensland	Unknown	2007-2008	Indigenous general population	Y	HerpeSelect 1 and 2 IgG ELISA (Focus Diagnostics, CA, USA); equivocal results resolved by Western blot; subset of sera with high negative and low positive values validated by Western blot	Manufacturer's recommendation	Unknown	Unknown	F+M	45-54	41	36	87.8049	N	12
162	Brazzale	2010	Western Pacific	Australia	Cape York, far North Queensland	Unknown	2007-2008	Indigenous general population	Y	HerpeSelect 1 and 2 IgG ELISA (Focus Diagnostics, CA, USA); equivocal results resolved by Western blot; subset of sera with high negative and low positive values validated by Western blot	Manufacturer's recommendation	Unknown	Unknown	F+M	>=55	40	16	40	N	12
163	Brazzale	2010	Western Pacific	Australia	Cape York, far North Queensland	Unknown	2007-2008	Indigenous general population	Y	HerpeSelect 1 and 2 IgG ELISA (Focus Diagnostics, CA, USA); equivocal results resolved by Western blot; subset of sera with high negative and low positive values validated by Western blot	Manufacturer's recommendation	Unknown	Unknown	F	36 (16-87)	140	101	72.1429	N	12
164	Brazzale	2010	Western Pacific	Australia	Cape York, far North Queensland	Unknown	2007-2008	Indigenous general population	Y	HerpeSelect 1 and 2 IgG ELISA (Focus Diagnostics, CA, USA); equivocal results resolved by Western blot; subset of sera with high negative and low positive values validated by Western blot	Manufacturer's recommendation	Unknown	Unknown	F	16-19			35.3	N	12
165	Brazzale	2010	Western Pacific	Australia	Cape York, far North Queensland	Unknown	2007-2008	Indigenous general population	Y	HerpeSelect 1 and 2 IgG ELISA (Focus Diagnostics, CA, USA); equivocal results resolved by Western blot; subset of sera with high negative and low positive values validated by Western blot	Manufacturer's recommendation	Unknown	Unknown	F	20-24			58.8	N	12
166	Brazzale	2010	Western Pacific	Australia	Cape York, far North Queensland	Unknown	2007-2008	Indigenous general population	Y	HerpeSelect 1 and 2 IgG ELISA (Focus Diagnostics, CA, USA); equivocal results resolved by Western blot; subset of sera with high negative and low positive values validated by Western blot	Manufacturer's recommendation	Unknown	Unknown	F	25-29			66.7	N	12
167	Brazzale	2010	Western Pacific	Australia	Cape York, far North Queensland	Unknown	2007-2008	Indigenous general population	Y	HerpeSelect 1 and 2 IgG ELISA (Focus Diagnostics, CA, USA); equivocal results resolved by Western blot; subset of sera with high negative and low positive values validated by Western blot	Manufacturer's recommendation	Unknown	Unknown	F	30-34			82.4	N	12
168	Brazzale	2010	Western Pacific	Australia	Cape York, far North Queensland	Unknown	2007-2008	Indigenous general population	Y	HerpeSelect 1 and 2 IgG ELISA (Focus Diagnostics, CA, USA); equivocal results resolved by Western blot; subset of sera with high negative and low positive values validated by Western blot	Manufacturer's recommendation	Unknown	Unknown	F	35-39			94.1	N	12
169	Brazzale	2010	Western Pacific	Australia	Cape York, far North Queensland	Unknown	2007-2008	Indigenous general population	Y	HerpeSelect 1 and 2 IgG ELISA (Focus Diagnostics, CA, USA); equivocal results resolved by Western blot; subset of sera with high negative and low positive values validated by Western blot	Manufacturer's recommendation	Unknown	Unknown	F	40-44			80	N	12
170	Brazzale	2010	Western Pacific	Australia	Cape York, far North Queensland	Unknown	2007-2008	Indigenous general population	Y	HerpeSelect 1 and 2 IgG ELISA (Focus Diagnostics, CA, USA); equivocal results resolved by Western blot; subset of sera with high negative and low positive values validated by Western blot	Manufacturer's recommendation	Unknown	Unknown	F	45-49			91.7	N	12
171	Brazzale	2010	Western Pacific	Australia	Cape York, far North Queensland	Unknown	2007-2008	Indigenous general population	Y	HerpeSelect 1 and 2 IgG ELISA (Focus Diagnostics, CA, USA); equivocal results resolved by Western blot; subset of sera with high negative and low positive values validated by Western blot	Manufacturer's recommendation	Unknown	Unknown	F	50-54			100	N	12
172	Brazzale	2010	Western Pacific	Australia	Cape York, far North Queensland	Unknown	2007-2008	Indigenous general population	Y	HerpeSelect 1 and 2 IgG ELISA (Focus Diagnostics, CA, USA); equivocal results resolved by Western blot; subset of sera with high negative and low positive values validated by Western blot	Manufacturer's recommendation	Unknown	Unknown	F	55-59			62.5	N	12
173	Brazzale	2010	Western Pacific	Australia	Cape York, far North Queensland	Unknown	2007-2008	Indigenous general population	Y	HerpeSelect 1 and 2 IgG ELISA (Focus Diagnostics, CA, USA); equivocal results resolved by Western blot; subset of sera with high negative and low positive values validated by Western blot	Manufacturer's recommendation	Unknown	Unknown	F	60-64			40	N	12
174	Brazzale	2010	Western Pacific	Australia	Cape York, far North Queensland	Unknown	2007-2008	Indigenous general population	Y	HerpeSelect 1 and 2 IgG ELISA (Focus Diagnostics, CA, USA); equivocal results resolved by Western blot; subset of sera with high negative and low positive values validated by Western blot	Manufacturer's recommendation	Unknown	Unknown	F	65-87			75	N	12
175	Brazzale	2010	Western Pacific	Australia	Cape York, far North Queensland	Unknown	2007-2008	Indigenous general population	Y	HerpeSelect 1 and 2 IgG ELISA (Focus Diagnostics, CA, USA); equivocal results resolved by Western blot; subset of sera with high negative and low positive values validated by Western blot	Manufacturer's recommendation	Unknown	Unknown	M	36 (16-87)	130	57	43.8462	N	12
176	Brazzale	2010	Western Pacific	Australia	Cape York, far North Queensland	Unknown	2007-2008	Indigenous general population	Y	HerpeSelect 1 and 2 IgG ELISA (Focus Diagnostics, CA, USA); equivocal results resolved by Western blot; subset of sera with high negative and low positive values validated by Western blot	Manufacturer's recommendation	Unknown	Unknown	M	16-19			6.7	N	12
177	Brazzale	2010	Western Pacific	Australia	Cape York, far North Queensland	Unknown	2007-2008	Indigenous general population	Y	HerpeSelect 1 and 2 IgG ELISA (Focus Diagnostics, CA, USA); equivocal results resolved by Western blot; subset of sera with high negative and low positive values validated by Western blot	Manufacturer's recommendation	Unknown	Unknown	M	20-24			35.7	N	12
178	Brazzale	2010	Western Pacific	Australia	Cape York, far North Queensland	Unknown	2007-2008	Indigenous general population	Y	HerpeSelect 1 and 2 IgG ELISA (Focus Diagnostics, CA, USA); equivocal results resolved by Western blot; subset of sera with high negative and low positive values validated by Western blot	Manufacturer's recommendation	Unknown	Unknown	M	25-29			56.3	N	12
179	Brazzale	2010	Western Pacific	Australia	Cape York, far North Queensland	Unknown	2007-2008	Indigenous general population	Y	HerpeSelect 1 and 2 IgG ELISA (Focus Diagnostics, CA, USA); equivocal results resolved by Western blot; subset of sera with high negative and low positive values validated by Western blot	Manufacturer's recommendation	Unknown	Unknown	M	30-34			43.8	N	12
180	Brazzale	2010	Western Pacific	Australia	Cape York, far North Queensland	Unknown	2007-2008	Indigenous general population	Y	HerpeSelect 1 and 2 IgG ELISA (Focus Diagnostics, CA, USA); equivocal results resolved by Western blot; subset of sera with high negative and low positive values validated by Western blot	Manufacturer's recommendation	Unknown	Unknown	M	35-39			47.1	N	12
181	Brazzale	2010	Western Pacific	Australia	Cape York, far North Queensland	Unknown	2007-2008	Indigenous general population	Y	HerpeSelect 1 and 2 IgG ELISA (Focus Diagnostics, CA, USA); equivocal results resolved by Western blot; subset of sera with high negative and low positive values validated by Western blot	Manufacturer's recommendation	Unknown	Unknown	M	40-44			61.5	N	12
182	Brazzale	2010	Western Pacific	Australia	Cape York, far North Queensland	Unknown	2007-2008	Indigenous general population	Y	HerpeSelect 1 and 2 IgG ELISA (Focus Diagnostics, CA, USA); equivocal results resolved by Western blot; subset of sera with high negative and low positive values validated by Western blot	Manufacturer's recommendation	Unknown	Unknown	M	45-49			81.8	N	12
183	Brazzale	2010	Western Pacific	Australia	Cape York, far North Queensland	Unknown	2007-2008	Indigenous general population	Y	HerpeSelect 1 and 2 IgG ELISA (Focus Diagnostics, CA, USA); equivocal results resolved by Western blot; subset of sera with high negative and low positive values validated by Western blot	Manufacturer's recommendation	Unknown	Unknown	M	50-54			77.8	N	12
184	Brazzale	2010	Western Pacific	Australia	Cape York, far North Queensland	Unknown	2007-2008	Indigenous general population	Y	HerpeSelect 1 and 2 IgG ELISA (Focus Diagnostics, CA, USA); equivocal results resolved by Western blot; subset of sera with high negative and low positive values validated by Western blot	Manufacturer's recommendation	Unknown	Unknown	M	55-59			12.5	N	12
185	Brazzale	2010	Western Pacific	Australia	Cape York, far North Queensland	Unknown	2007-2008	Indigenous general population	Y	HerpeSelect 1 and 2 IgG ELISA (Focus Diagnostics, CA, USA); equivocal results resolved by Western blot; subset of sera with high negative and low positive values validated by Western blot	Manufacturer's recommendation	Unknown	Unknown	M	60-64			25	N	12
186	Brazzale	2010	Western Pacific	Australia	Cape York, far North Queensland	Unknown	2007-2008	Indigenous general population	Y	HerpeSelect 1 and 2 IgG ELISA (Focus Diagnostics, CA, USA); equivocal results resolved by Western blot; subset of sera with high negative and low positive values validated by Western blot	Manufacturer's recommendation	Unknown	Unknown	M	65-87			14.3	N	12
188	Buka	2008	Americas	United States of America	Boston, Providence, and Philadelphia	National Collaborative Perinatal Project (NCPP)	1959-1966	Women delivering babies who were matched controls in a case-control study of maternal risk factors for psychoses	Y	IgG solid-phase enzyme immunoassay (Focus Technologies, Cypress, California)	1.1	Unknown	Unknown	F	24.4	550	134	24.3636	N	13
189	Shebl, Mermin, Bunnell	2011, 2008, 2008	Africa	Uganda	National	Uganda HIV/AIDS Sero-Behavioural Survey (UHSBS)	2004-2005	General population	Y	IgG2-specific ELISA-based assay (Kalon)	Unknown	Unknown	Unknown	F+M	15-59	16843	7236	42.9615	N	126, 125, 192
190	Shebl, Mermin, Bunnell	2011, 2008, 2008	Africa	Uganda	National	Uganda HIV/AIDS Sero-Behavioural Survey (UHSBS)	2004-2005	General population	Y	IgG2-specific ELISA-based assay (Kalon)	Unknown	Unknown	Unknown	F	15-59	1258	673	53.4976	Y	126, 125, 192
191	Shebl, Mermin, Bunnell	2011, 2008, 2008	Africa	Uganda	National	Uganda HIV/AIDS Sero-Behavioural Survey (UHSBS)	2004-2005	General population	Y	IgG2-specific ELISA-based assay (Kalon)	Unknown	Unknown	Unknown	M	15-59	1024	436	42.5781	Y	126, 125, 192
199	Carcamo	2012	Americas	Peru	National	PREVEN	2002	General population	Y	ELISA (HerpeSelect HSV-2, Focus Technologies, Cypress, CA, USA)	3.5	Unknown	Unknown	F	18-29	1486		13.6	Y	14	Weighted by city size
200	Carcamo	2012	Americas	Peru	National	PREVEN	2002	General population	Y	ELISA (HerpeSelect HSV-2, Focus Technologies, Cypress, CA, USA)	3.5	Unknown	Unknown	M	18-29	1176		13.5	Y	14	Weighted by city size
201	Charpentier	2011	Africa	Chad	National	Unknown	2007	General population	Y	HerpeSelect assay (Focus Technologies, Cypress Hill, CA, USA)	Manufacturer's recommendation	Unknown	Unknown	F+M	>=18	548	86.036	15.7	N	15
202	Chawla	2008	South-East Asia	India	New Delhi	Unknown	Unknown	General population	Y	IgG type 2 ELISA (Euroimmun AG, Seekamp, Germany); positive samples confirmed by Western blot (Euroimmun)	Unknown	Unknown	Unknown	F+M	15-49	201	16	7.9602	N	16
203	Chawla	2008	South-East Asia	India	New Delhi	Unknown	Unknown	General population	Y	IgG type 2 ELISA (Euroimmun AG, Seekamp, Germany); positive samples confirmed by Western blot (Euroimmun)	Unknown	Unknown	Unknown	F+M	15-34	118	3	2.54237	N	16
204	Chawla	2008	South-East Asia	India	New Delhi	Unknown	Unknown	General population	Y	IgG type 2 ELISA (Euroimmun AG, Seekamp, Germany); positive samples confirmed by Western blot (Euroimmun)	Unknown	Unknown	Unknown	F+M	35-49	83	13	15.6627	N	16
205	Chawla	2008	South-East Asia	India	New Delhi	Unknown	Unknown	General population	Y	IgG type 2 ELISA (Euroimmun AG, Seekamp, Germany); positive samples confirmed by Western blot (Euroimmun)	Unknown	Unknown	Unknown	F	15-49	116	10	8.62069	N	16
206	Chawla	2008	South-East Asia	India	New Delhi	Unknown	Unknown	General population	Y	IgG type 2 ELISA (Euroimmun AG, Seekamp, Germany); positive samples confirmed by Western blot (Euroimmun)	Unknown	Unknown	Unknown	F	15-34	66	2	3.0303	Y	16
207	Chawla	2008	South-East Asia	India	New Delhi	Unknown	Unknown	General population	Y	IgG type 2 ELISA (Euroimmun AG, Seekamp, Germany); positive samples confirmed by Western blot (Euroimmun)	Unknown	Unknown	Unknown	F	35-49	50	8	16	Y	16
208	Chawla	2008	South-East Asia	India	New Delhi	Unknown	Unknown	General population	Y	IgG type 2 ELISA (Euroimmun AG, Seekamp, Germany); positive samples confirmed by Western blot (Euroimmun)	Unknown	Unknown	Unknown	M	15-49	85	6	7.05882	N	16
209	Chawla	2008	South-East Asia	India	New Delhi	Unknown	Unknown	General population	Y	IgG type 2 ELISA (Euroimmun AG, Seekamp, Germany); positive samples confirmed by Western blot (Euroimmun)	Unknown	Unknown	Unknown	M	15-34	52	1	1.92308	Y	16
210	Chawla	2008	South-East Asia	India	New Delhi	Unknown	Unknown	General population	Y	IgG type 2 ELISA (Euroimmun AG, Seekamp, Germany); positive samples confirmed by Western blot (Euroimmun)	Unknown	Unknown	Unknown	M	35-49	33	5	15.1515	Y	16
217	Chen	2007	Western Pacific	China	Fuzhou city, eastern China	Unknown	2002	Pregnant women	Y	IgG HerpeSelect ELISA (Focus Technologies, CA, USA)	Manufacturer's recommendation	Unknown	Unknown	F	26.7 (20-40)	502	54.216	10.8	Y	17	Equivocal samples excluded
227	Clark	2008	Americas	Peru	Lima, Ica, Trujillo and Chiclayo	Unknown	2003-2004	Male sex partners of pregnant women	Y	HSV-2 ELISA (HerpeSelect, Focus Technologies, Cypress, CA, USA)	1.1	Unknown	Unknown	M	28.5	1796	287	15.98	N	18
228	Clark	2008	Americas	Peru	Lima, Ica, Trujillo and Chiclayo	Unknown	2003-2004	Male sex partners of pregnant women	Y	HSV-2 ELISA (HerpeSelect, Focus Technologies, Cypress, CA, USA)	1.1	Unknown	Unknown	M	16-22	383	37	9.66057	Y	18
229	Clark	2008	Americas	Peru	Lima, Ica, Trujillo and Chiclayo	Unknown	2003-2004	Male sex partners of pregnant women	Y	HSV-2 ELISA (HerpeSelect, Focus Technologies, Cypress, CA, USA)	1.1	Unknown	Unknown	M	23-26	462	51	11.039	Y	18
230	Clark	2008	Americas	Peru	Lima, Ica, Trujillo and Chiclayo	Unknown	2003-2004	Male sex partners of pregnant women	Y	HSV-2 ELISA (HerpeSelect, Focus Technologies, Cypress, CA, USA)	1.1	Unknown	Unknown	M	27-32	467	85	18.2013	Y	18
231	Clark	2008	Americas	Peru	Lima, Ica, Trujillo and Chiclayo	Unknown	2003-2004	Male sex partners of pregnant women	Y	HSV-2 ELISA (HerpeSelect, Focus Technologies, Cypress, CA, USA)	1.1	Unknown	Unknown	M	>=33	463	114	24.622	N	18
232	Clemens	2010	Americas	Brazil	National	Unknown	1996-1997	General population	Y	IgG ELISA against HSV-1 and HSV-2 (Gull Laboratories, Salt Lake City, USA)	Unknown	98	97	F+M	1-40	1090	136	11.3	N	19	Age-corrected
233	Clemens	2010	Americas	Brazil	National	Unknown	1996-1997	General population	Y	IgG ELISA against HSV-1 and HSV-2 (Gull Laboratories, Salt Lake City, USA)	Unknown	98	97	F+M	1-5	99	2	2.0202	N	19
234	Clemens	2010	Americas	Brazil	National	Unknown	1996-1997	General population	Y	IgG ELISA against HSV-1 and HSV-2 (Gull Laboratories, Salt Lake City, USA)	Unknown	98	97	F+M	6-10	99	1	1.0101	N	19
236	Clemens	2010	Americas	Brazil	National	Unknown	1996-1997	General population	Y	IgG ELISA against HSV-1 and HSV-2 (Gull Laboratories, Salt Lake City, USA)	Unknown	98	97	F+M	11-12	103	3	2.91262	N	19
237	Clemens	2010	Americas	Brazil	National	Unknown	1996-1997	General population	Y	IgG ELISA against HSV-1 and HSV-2 (Gull Laboratories, Salt Lake City, USA)	Unknown	98	97	F+M	13-14	99	1	1.0101	N	19
238	Clemens	2010	Americas	Brazil	National	Unknown	1996-1997	General population	Y	IgG ELISA against HSV-1 and HSV-2 (Gull Laboratories, Salt Lake City, USA)	Unknown	98	97	F+M	15-16	108	7	6.48148	N	19
240	Clemens	2010	Americas	Brazil	National	Unknown	1996-1997	General population	Y	IgG ELISA against HSV-1 and HSV-2 (Gull Laboratories, Salt Lake City, USA)	Unknown	98	97	F+M	17-18	90	7	7.77778	N	19
241	Clemens	2010	Americas	Brazil	National	Unknown	1996-1997	General population	Y	IgG ELISA against HSV-1 and HSV-2 (Gull Laboratories, Salt Lake City, USA)	Unknown	98	97	F+M	19-20	99	16	16.1616	N	19
243	Clemens	2010	Americas	Brazil	National	Unknown	1996-1997	General population	Y	IgG ELISA against HSV-1 and HSV-2 (Gull Laboratories, Salt Lake City, USA)	Unknown	98	97	F+M	21-22	53	14	26.4151	N	19
244	Clemens	2010	Americas	Brazil	National	Unknown	1996-1997	General population	Y	IgG ELISA against HSV-1 and HSV-2 (Gull Laboratories, Salt Lake City, USA)	Unknown	98	97	F+M	23-24	62	15	24.1935	N	19
245	Clemens	2010	Americas	Brazil	National	Unknown	1996-1997	General population	Y	IgG ELISA against HSV-1 and HSV-2 (Gull Laboratories, Salt Lake City, USA)	Unknown	98	97	F+M	25-29	96	23	23.9583	N	19
246	Clemens	2010	Americas	Brazil	National	Unknown	1996-1997	General population	Y	IgG ELISA against HSV-1 and HSV-2 (Gull Laboratories, Salt Lake City, USA)	Unknown	98	97	F+M	30-34	94	30	31.9149	N	19
248	Clemens	2010	Americas	Brazil	National	Unknown	1996-1997	General population	Y	IgG ELISA against HSV-1 and HSV-2 (Gull Laboratories, Salt Lake City, USA)	Unknown	98	97	F+M	35-40	88	17	19.3182	N	19
249	Clemens	2010	Americas	Brazil	National	Unknown	1996-1997	General population	Y	IgG ELISA against HSV-1 and HSV-2 (Gull Laboratories, Salt Lake City, USA)	Unknown	98	97	F	1-40	560	73	11.3	N	19	Age-corrected
250	Clemens	2010	Americas	Brazil	National	Unknown	1996-1997	General population	Y	IgG ELISA against HSV-1 and HSV-2 (Gull Laboratories, Salt Lake City, USA)	Unknown	98	97	F	1-5	47	0	0	N	19
251	Clemens	2010	Americas	Brazil	National	Unknown	1996-1997	General population	Y	IgG ELISA against HSV-1 and HSV-2 (Gull Laboratories, Salt Lake City, USA)	Unknown	98	97	F	6-10	50	0	0	N	19
253	Clemens	2010	Americas	Brazil	National	Unknown	1996-1997	General population	Y	IgG ELISA against HSV-1 and HSV-2 (Gull Laboratories, Salt Lake City, USA)	Unknown	98	97	F	11-12	51	0	0	N	19
254	Clemens	2010	Americas	Brazil	National	Unknown	1996-1997	General population	Y	IgG ELISA against HSV-1 and HSV-2 (Gull Laboratories, Salt Lake City, USA)	Unknown	98	97	F	13-14	50	1	2	N	19
255	Clemens	2010	Americas	Brazil	National	Unknown	1996-1997	General population	Y	IgG ELISA against HSV-1 and HSV-2 (Gull Laboratories, Salt Lake City, USA)	Unknown	98	97	F	15-16	55	5	9.09091	N	19
257	Clemens	2010	Americas	Brazil	National	Unknown	1996-1997	General population	Y	IgG ELISA against HSV-1 and HSV-2 (Gull Laboratories, Salt Lake City, USA)	Unknown	98	97	F	17-18	47	5	10.6383	N	19
258	Clemens	2010	Americas	Brazil	National	Unknown	1996-1997	General population	Y	IgG ELISA against HSV-1 and HSV-2 (Gull Laboratories, Salt Lake City, USA)	Unknown	98	97	F	19-20	52	11	21.1538	N	19
260	Clemens	2010	Americas	Brazil	National	Unknown	1996-1997	General population	Y	IgG ELISA against HSV-1 and HSV-2 (Gull Laboratories, Salt Lake City, USA)	Unknown	98	97	F	21-22	31	8	25.8065	N	19
261	Clemens	2010	Americas	Brazil	National	Unknown	1996-1997	General population	Y	IgG ELISA against HSV-1 and HSV-2 (Gull Laboratories, Salt Lake City, USA)	Unknown	98	97	F	23-24	33	6	18.1818	N	19
262	Clemens	2010	Americas	Brazil	National	Unknown	1996-1997	General population	Y	IgG ELISA against HSV-1 and HSV-2 (Gull Laboratories, Salt Lake City, USA)	Unknown	98	97	F	25-29	51	11	21.5686	N	19
263	Clemens	2010	Americas	Brazil	National	Unknown	1996-1997	General population	Y	IgG ELISA against HSV-1 and HSV-2 (Gull Laboratories, Salt Lake City, USA)	Unknown	98	97	F	30-34	51	17	33.3333	N	19
265	Clemens	2010	Americas	Brazil	National	Unknown	1996-1997	General population	Y	IgG ELISA against HSV-1 and HSV-2 (Gull Laboratories, Salt Lake City, USA)	Unknown	98	97	F	35-40	42	9	21.4286	N	19
266	Clemens	2010	Americas	Brazil	National	Unknown	1996-1997	General population	Y	IgG ELISA against HSV-1 and HSV-2 (Gull Laboratories, Salt Lake City, USA)	Unknown	98	97	M	1-40	530	63	11.2	N	19	Age-corrected
267	Clemens	2010	Americas	Brazil	National	Unknown	1996-1997	General population	Y	IgG ELISA against HSV-1 and HSV-2 (Gull Laboratories, Salt Lake City, USA)	Unknown	98	97	M	1-5	52	2	3.84615	N	19
268	Clemens	2010	Americas	Brazil	National	Unknown	1996-1997	General population	Y	IgG ELISA against HSV-1 and HSV-2 (Gull Laboratories, Salt Lake City, USA)	Unknown	98	97	M	6-10	49	1	2.04082	N	19
270	Clemens	2010	Americas	Brazil	National	Unknown	1996-1997	General population	Y	IgG ELISA against HSV-1 and HSV-2 (Gull Laboratories, Salt Lake City, USA)	Unknown	98	97	M	11-12	52	3	5.76923	N	19
271	Clemens	2010	Americas	Brazil	National	Unknown	1996-1997	General population	Y	IgG ELISA against HSV-1 and HSV-2 (Gull Laboratories, Salt Lake City, USA)	Unknown	98	97	M	13-14	49	0	0	N	19
272	Clemens	2010	Americas	Brazil	National	Unknown	1996-1997	General population	Y	IgG ELISA against HSV-1 and HSV-2 (Gull Laboratories, Salt Lake City, USA)	Unknown	98	97	M	15-16	53	2	3.77358	N	19
274	Clemens	2010	Americas	Brazil	National	Unknown	1996-1997	General population	Y	IgG ELISA against HSV-1 and HSV-2 (Gull Laboratories, Salt Lake City, USA)	Unknown	98	97	M	17-18	43	2	4.65116	N	19
275	Clemens	2010	Americas	Brazil	National	Unknown	1996-1997	General population	Y	IgG ELISA against HSV-1 and HSV-2 (Gull Laboratories, Salt Lake City, USA)	Unknown	98	97	M	19-20	47	5	10.6383	N	19
277	Clemens	2010	Americas	Brazil	National	Unknown	1996-1997	General population	Y	IgG ELISA against HSV-1 and HSV-2 (Gull Laboratories, Salt Lake City, USA)	Unknown	98	97	M	21-22	22	6	27.2727	N	19
278	Clemens	2010	Americas	Brazil	National	Unknown	1996-1997	General population	Y	IgG ELISA against HSV-1 and HSV-2 (Gull Laboratories, Salt Lake City, USA)	Unknown	98	97	M	23-24	29	9	31.0345	N	19
279	Clemens	2010	Americas	Brazil	National	Unknown	1996-1997	General population	Y	IgG ELISA against HSV-1 and HSV-2 (Gull Laboratories, Salt Lake City, USA)	Unknown	98	97	M	25-29	45	12	26.6667	N	19
280	Clemens	2010	Americas	Brazil	National	Unknown	1996-1997	General population	Y	IgG ELISA against HSV-1 and HSV-2 (Gull Laboratories, Salt Lake City, USA)	Unknown	98	97	M	30-34	43	13	30.2326	N	19
282	Clemens	2010	Americas	Brazil	National	Unknown	1996-1997	General population	Y	IgG ELISA against HSV-1 and HSV-2 (Gull Laboratories, Salt Lake City, USA)	Unknown	98	97	M	35-40	46	8	17.3913	N	19
286	Cunningham, Page	2006, 2009	Western Pacific	Australia	National	AusDiab	1999-2000	General population part of a study of diabetes	Y	HerpeSelect IgG ELISA (Focus Technologies); equivocal samples retested using Western blot (HSV-2); negatives tested for HSV-1 using anti-HSV IgG ELISA (Behring), positives tested for HSV-1 using Western blot	3.5	Unknown	Unknown	F+M	25->=75	4000	484	12.1	N	20, 21	Weighted by age, gender and population
287	Cunningham, Page	2006, 2009	Western Pacific	Australia	National	AusDiab	1999-2000	General population part of a study of diabetes	Y	HerpeSelect IgG ELISA (Focus Technologies); equivocal samples retested using Western blot (HSV-2); negatives tested for HSV-1 using anti-HSV IgG ELISA (Behring), positives tested for HSV-1 using Western blot	3.5	Unknown	Unknown	F+M	25-34	496	77.376	15.6	N	20, 21	Weighted by age, gender and population
288	Cunningham, Page	2006, 2009	Western Pacific	Australia	National	AusDiab	1999-2000	General population part of a study of diabetes	Y	HerpeSelect IgG ELISA (Focus Technologies); equivocal samples retested using Western blot (HSV-2); negatives tested for HSV-1 using anti-HSV IgG ELISA (Behring), positives tested for HSV-1 using Western blot	3.5	Unknown	Unknown	F+M	35-44	935	78.54	8.4	N	20, 21	Weighted by age, gender and population
289	Cunningham, Page	2006, 2009	Western Pacific	Australia	National	AusDiab	1999-2000	General population part of a study of diabetes	Y	HerpeSelect IgG ELISA (Focus Technologies); equivocal samples retested using Western blot (HSV-2); negatives tested for HSV-1 using anti-HSV IgG ELISA (Behring), positives tested for HSV-1 using Western blot	3.5	Unknown	Unknown	F+M	45-54	1020	104.04	10.2	N	20, 21	Weighted by age, gender and population
290	Cunningham, Page	2006, 2009	Western Pacific	Australia	National	AusDiab	1999-2000	General population part of a study of diabetes	Y	HerpeSelect IgG ELISA (Focus Technologies); equivocal samples retested using Western blot (HSV-2); negatives tested for HSV-1 using anti-HSV IgG ELISA (Behring), positives tested for HSV-1 using Western blot	3.5	Unknown	Unknown	F+M	55-64	678	105.09	15.5	N	20, 21	Weighted by age, gender and population
291	Cunningham, Page	2006, 2009	Western Pacific	Australia	National	AusDiab	1999-2000	General population part of a study of diabetes	Y	HerpeSelect IgG ELISA (Focus Technologies); equivocal samples retested using Western blot (HSV-2); negatives tested for HSV-1 using anti-HSV IgG ELISA (Behring), positives tested for HSV-1 using Western blot	3.5	Unknown	Unknown	F+M	65-74	571	82.224	14.4	N	20, 21	Weighted by age, gender and population
292	Cunningham, Page	2006, 2009	Western Pacific	Australia	National	AusDiab	1999-2000	General population part of a study of diabetes	Y	HerpeSelect IgG ELISA (Focus Technologies); equivocal samples retested using Western blot (HSV-2); negatives tested for HSV-1 using anti-HSV IgG ELISA (Behring), positives tested for HSV-1 using Western blot	3.5	Unknown	Unknown	F+M	>=75	300	32.4	10.8	N	20, 21	Weighted by age, gender and population
293	Cunningham, Page	2006, 2009	Western Pacific	Australia	National	AusDiab	1999-2000	General population part of a study of diabetes	Y	HerpeSelect IgG ELISA (Focus Technologies); equivocal samples retested using Western blot (HSV-2); negatives tested for HSV-1 using anti-HSV IgG ELISA (Behring), positives tested for HSV-1 using Western blot	3.5	Unknown	Unknown	F	25->=75	2261	187.663	8.3	N	20, 21	Weighted by age, gender and population
294	Cunningham, Page	2006, 2009	Western Pacific	Australia	National	AusDiab	1999-2000	General population part of a study of diabetes	Y	HerpeSelect IgG ELISA (Focus Technologies); equivocal samples retested using Western blot (HSV-2); negatives tested for HSV-1 using anti-HSV IgG ELISA (Behring), positives tested for HSV-1 using Western blot	3.5	Unknown	Unknown	M	25->=75	1739	151.293	8.7	N	20, 21	Weighted by age, gender and population
295	Davidovici	2006	Europe	Israel	National	Unknown	1984-1985	Discharged soldiers from Israeli Defence Force	Y	IgG type-specific ELISA (Focus Diagnostics/Technologies, Cypress, CA); equivocal samples retested	1.1	96-100	96-97	F+M	20.8 (19.2-25.6)	445	24	5.39326	N	22
296	Davidovici	2006	Europe	Israel	National	Unknown	1992-1993	Discharged soldiers from Israeli Defence Force	Y	IgG type-specific ELISA (Focus Diagnostics/Technologies, Cypress, CA); equivocal samples retested	1.1	96-100	96-97	F+M	20.8 (19.2-25.6)	416	14	3.36538	N	22
297	Davidovici	2006	Europe	Israel	National	Unknown	2001-2002	Discharged soldiers from Israeli Defence Force	Y	IgG type-specific ELISA (Focus Diagnostics/Technologies, Cypress, CA); equivocal samples retested	1.1	96-100	96-97	F+M	20.8 (19.2-25.6)	340	5	3	N	22
298	Davidovici, Davidovici	2006, 2007	Europe	Israel	National	Unknown	2000-2001	General population	Y	IgG type-specific ELISA (Focus Diagnostics/Technologies, Cypress, CA); equivocal samples retested	Unknown	Unknown	Unknown	F+M	24 (3 weeks-79 years)	3881	252.265	6.5	N	23
299	Davidovici, Davidovici	2006, 2007	Europe	Israel	National	Unknown	2000-2001	General population	Y	IgG type-specific ELISA (Focus Diagnostics/Technologies, Cypress, CA); equivocal samples retested	Unknown	Unknown	Unknown	F	0-1			6	N	23, 24	Data by age taken from figure
300	Davidovici, Davidovici	2006, 2007	Europe	Israel	National	Unknown	2000-2001	General population	Y	IgG type-specific ELISA (Focus Diagnostics/Technologies, Cypress, CA); equivocal samples retested	Unknown	Unknown	Unknown	F	1-9			2	N	23, 24	Data by age taken from figure
301	Davidovici, Davidovici	2006, 2007	Europe	Israel	National	Unknown	2000-2001	General population	Y	IgG type-specific ELISA (Focus Diagnostics/Technologies, Cypress, CA); equivocal samples retested	Unknown	Unknown	Unknown	F	10-19			4	N	23, 24	Data by age taken from figure
302	Davidovici, Davidovici	2006, 2007	Europe	Israel	National	Unknown	2000-2001	General population	Y	IgG type-specific ELISA (Focus Diagnostics/Technologies, Cypress, CA); equivocal samples retested	Unknown	Unknown	Unknown	F	20-29			7.5	N	23, 24	Data by age taken from figure
303	Davidovici, Davidovici	2006, 2007	Europe	Israel	National	Unknown	2000-2001	General population	Y	IgG type-specific ELISA (Focus Diagnostics/Technologies, Cypress, CA); equivocal samples retested	Unknown	Unknown	Unknown	F	30-39			9	N	23, 24	Data by age taken from figure
304	Davidovici, Davidovici	2006, 2007	Europe	Israel	National	Unknown	2000-2001	General population	Y	IgG type-specific ELISA (Focus Diagnostics/Technologies, Cypress, CA); equivocal samples retested	Unknown	Unknown	Unknown	F	40-49			20.5	N	23, 24	Data by age taken from figure
305	Davidovici, Davidovici	2006, 2007	Europe	Israel	National	Unknown	2000-2001	General population	Y	IgG type-specific ELISA (Focus Diagnostics/Technologies, Cypress, CA); equivocal samples retested	Unknown	Unknown	Unknown	F	50-59			18	N	23, 24	Data by age taken from figure
306	Davidovici, Davidovici	2006, 2007	Europe	Israel	National	Unknown	2000-2001	General population	Y	IgG type-specific ELISA (Focus Diagnostics/Technologies, Cypress, CA); equivocal samples retested	Unknown	Unknown	Unknown	F	60-79			12	N	23, 24	Data by age taken from figure
307	Davidovici, Davidovici	2006, 2007	Europe	Israel	National	Unknown	2000-2001	General population	Y	IgG type-specific ELISA (Focus Diagnostics/Technologies, Cypress, CA); equivocal samples retested	Unknown	Unknown	Unknown	M	0-1			2.5	N	23, 24	Data by age taken from figure
308	Davidovici, Davidovici	2006, 2007	Europe	Israel	National	Unknown	2000-2001	General population	Y	IgG type-specific ELISA (Focus Diagnostics/Technologies, Cypress, CA); equivocal samples retested	Unknown	Unknown	Unknown	M	1-9			2.5	N	23, 24	Data by age taken from figure
309	Davidovici, Davidovici	2006, 2007	Europe	Israel	National	Unknown	2000-2001	General population	Y	IgG type-specific ELISA (Focus Diagnostics/Technologies, Cypress, CA); equivocal samples retested	Unknown	Unknown	Unknown	M	10-19			4	N	23, 24	Data by age taken from figure
310	Davidovici, Davidovici	2006, 2007	Europe	Israel	National	Unknown	2000-2001	General population	Y	IgG type-specific ELISA (Focus Diagnostics/Technologies, Cypress, CA); equivocal samples retested	Unknown	Unknown	Unknown	M	20-29			3	N	23, 24	Data by age taken from figure
311	Davidovici, Davidovici	2006, 2007	Europe	Israel	National	Unknown	2000-2001	General population	Y	IgG type-specific ELISA (Focus Diagnostics/Technologies, Cypress, CA); equivocal samples retested	Unknown	Unknown	Unknown	M	30-39			7	N	23, 24	Data by age taken from figure
312	Davidovici, Davidovici	2006, 2007	Europe	Israel	National	Unknown	2000-2001	General population	Y	IgG type-specific ELISA (Focus Diagnostics/Technologies, Cypress, CA); equivocal samples retested	Unknown	Unknown	Unknown	M	40-49			10.5	N	23, 24	Data by age taken from figure
313	Davidovici, Davidovici	2006, 2007	Europe	Israel	National	Unknown	2000-2001	General population	Y	IgG type-specific ELISA (Focus Diagnostics/Technologies, Cypress, CA); equivocal samples retested	Unknown	Unknown	Unknown	M	50-59			12	N	23, 24	Data by age taken from figure
314	Davidovici, Davidovici	2006, 2007	Europe	Israel	National	Unknown	2000-2001	General population	Y	IgG type-specific ELISA (Focus Diagnostics/Technologies, Cypress, CA); equivocal samples retested	Unknown	Unknown	Unknown	M	60-79			12	N	23, 24	Data by age taken from figure
315	Davies	2007	South-East Asia	Indonesia	Bali and Makassar, South Sulawesi	Unknown	1999-2000	Women attending maternal and child health and antenatal clinics	Y	HerpeSelect 2 ELISA IgG (Focus Technologies); equivocal samples tested by Western blot	3.5	Unknown	Unknown	F	29.8, 27.9	275	56	20.3636	N	25
320	Delany-Moretlwe	2010	Africa	South Africa	Johannesburg	Unknown	2003	Family planning clinic attendees	Y	HerpeSelect ELISA (Focus Technologies Inc., Cypress Hill, CA)	1.1	98	61	F	25.6 (18-46)	208	168	80.7692	Y	26	Equivocal results removed from denominator
343	Toure Kane, Diawara	2009, 2008	Africa	Senegal	Dakar, and Kaolack province	Unknown	2003	Pregnant women	Y	HSV-2 IgG ELISA (Kalon Biologicals Ltd., Aldershot, United Kingdom)	Unknown	Unknown	Unknown	F	25.2 (15-44)	888	191.186	21.53	N	27, 28
344	Toure Kane, Diawara	2009, 2008	Africa	Senegal	Dakar, and Kaolack province	Unknown	2003	Pregnant women	Y	HSV-2 IgG ELISA (Kalon Biologicals Ltd., Aldershot, United Kingdom)	Unknown	Unknown	Unknown	F	15-19			22.22	N	27, 28
345	Toure Kane, Diawara	2009, 2008	Africa	Senegal	Dakar, and Kaolack province	Unknown	2003	Pregnant women	Y	HSV-2 IgG ELISA (Kalon Biologicals Ltd., Aldershot, United Kingdom)	Unknown	Unknown	Unknown	F	20-24			17.56	N	27, 28
346	Toure Kane, Diawara	2009, 2008	Africa	Senegal	Dakar, and Kaolack province	Unknown	2003	Pregnant women	Y	HSV-2 IgG ELISA (Kalon Biologicals Ltd., Aldershot, United Kingdom)	Unknown	Unknown	Unknown	F	25-29			19.35	N	27, 28
347	Toure Kane, Diawara	2009, 2008	Africa	Senegal	Dakar, and Kaolack province	Unknown	2003	Pregnant women	Y	HSV-2 IgG ELISA (Kalon Biologicals Ltd., Aldershot, United Kingdom)	Unknown	Unknown	Unknown	F	30-44			27.14	N	27, 28
348	Toure Kane, Diawara	2009, 2008	Africa	Senegal	Dakar, and Kaolack province	Unknown	2006	Pregnant women	Y	HSV-2 IgG ELISA (Kalon Biologicals Ltd., Aldershot, United Kingdom)	Unknown	Unknown	Unknown	F	25.2 (15-44)	628		13.21	N	27, 28
349	Toure Kane, Diawara	2009, 2008	Africa	Senegal	Dakar, and Kaolack province	Unknown	2006	Pregnant women	Y	HSV-2 IgG ELISA (Kalon Biologicals Ltd., Aldershot, United Kingdom)	Unknown	Unknown	Unknown	F	15-19			11.57	N	27, 28
350	Toure Kane, Diawara	2009, 2008	Africa	Senegal	Dakar, and Kaolack province	Unknown	2006	Pregnant women	Y	HSV-2 IgG ELISA (Kalon Biologicals Ltd., Aldershot, United Kingdom)	Unknown	Unknown	Unknown	F	20-24			7.73	N	27, 28
351	Toure Kane, Diawara	2009, 2008	Africa	Senegal	Dakar, and Kaolack province	Unknown	2006	Pregnant women	Y	HSV-2 IgG ELISA (Kalon Biologicals Ltd., Aldershot, United Kingdom)	Unknown	Unknown	Unknown	F	25-29			11.66	N	27, 28
352	Toure Kane, Diawara	2009, 2008	Africa	Senegal	Dakar, and Kaolack province	Unknown	2006	Pregnant women	Y	HSV-2 IgG ELISA (Kalon Biologicals Ltd., Aldershot, United Kingdom)	Unknown	Unknown	Unknown	F	30-44			21.6	N	27, 28
358	Dickson	2006	Western Pacific	New Zealand	Dunedin	Dunedin Multidisciplinary Health and Development Study	1972-1998	General population part of a birth cohort study	Y	HerpeSelect ELISA IgG (Focus Technologies, Cypress, CA); equivocal samples rested using Western blot	3.5	Unknown	Unknown	F+M	32	884	162.656	18.4	N	29	Extension of incidence study from Eberhart-Phillips 2001
359	Dickson	2006	Western Pacific	New Zealand	Dunedin	Dunedin Multidisciplinary Health and Development Study	1972-1998	General population part of a birth cohort study	Y	HerpeSelect ELISA IgG (Focus Technologies, Cypress, CA); equivocal samples rested using Western blot	3.5	Unknown	Unknown	F	32	432	97.2	22.5	N	29	Extension of incidence study from Eberhart-Phillips 2001
360	Dickson	2006	Western Pacific	New Zealand	Dunedin	Dunedin Multidisciplinary Health and Development Study	1972-1998	General population part of a birth cohort study	Y	HerpeSelect ELISA IgG (Focus Technologies, Cypress, CA); equivocal samples rested using Western blot	3.5	Unknown	Unknown	M	32	452	65.992	14.6	N	29	Extension of incidence study from Eberhart-Phillips 2001
361	Doi	2009	Western Pacific	Japan	Hisayama, Fukuoka	Unknown	2002	General population	Y	Type-specific IgG ELISA (HerpeSelect, Focus Diagnostics Inc., Cypress, CA)	Unknown	Unknown	Unknown	F+M	18-59	1244	104.786	8.42331	N	30
362	Doi	2009	Western Pacific	Japan	Hisayama, Fukuoka	Unknown	2002	General population	Y	Type-specific IgG ELISA (HerpeSelect, Focus Diagnostics Inc., Cypress, CA)	Unknown	Unknown	Unknown	F+M	18-29	129	7.02	5.44186	N	30
363	Doi	2009	Western Pacific	Japan	Hisayama, Fukuoka	Unknown	2002	General population	Y	Type-specific IgG ELISA (HerpeSelect, Focus Diagnostics Inc., Cypress, CA)	Unknown	Unknown	Unknown	F+M	30-39	315	25.026	7.94476	N	30
364	Doi	2009	Western Pacific	Japan	Hisayama, Fukuoka	Unknown	2002	General population	Y	Type-specific IgG ELISA (HerpeSelect, Focus Diagnostics Inc., Cypress, CA)	Unknown	Unknown	Unknown	F+M	40-49	396	33.091	8.35631	N	30
365	Doi	2009	Western Pacific	Japan	Hisayama, Fukuoka	Unknown	2002	General population	Y	Type-specific IgG ELISA (HerpeSelect, Focus Diagnostics Inc., Cypress, CA)	Unknown	Unknown	Unknown	F+M	50-59	397	39.117	9.85315	N	30
366	Doi	2009	Western Pacific	Japan	Hisayama, Fukuoka	Unknown	2002	General population	Y	Type-specific IgG ELISA (HerpeSelect, Focus Diagnostics Inc., Cypress, CA)	Unknown	Unknown	Unknown	F	18-59	670	62.31	9.3	N	30
367	Doi	2009	Western Pacific	Japan	Hisayama, Fukuoka	Unknown	2002	General population	Y	Type-specific IgG ELISA (HerpeSelect, Focus Diagnostics Inc., Cypress, CA)	Unknown	Unknown	Unknown	F	18-29	84	5.04	6	Y	30
368	Doi	2009	Western Pacific	Japan	Hisayama, Fukuoka	Unknown	2002	General population	Y	Type-specific IgG ELISA (HerpeSelect, Focus Diagnostics Inc., Cypress, CA)	Unknown	Unknown	Unknown	F	30-39	186	15.996	8.6	Y	30
369	Doi	2009	Western Pacific	Japan	Hisayama, Fukuoka	Unknown	2002	General population	Y	Type-specific IgG ELISA (HerpeSelect, Focus Diagnostics Inc., Cypress, CA)	Unknown	Unknown	Unknown	F	40-49	199	19.104	9.6	Y	30
370	Doi	2009	Western Pacific	Japan	Hisayama, Fukuoka	Unknown	2002	General population	Y	Type-specific IgG ELISA (HerpeSelect, Focus Diagnostics Inc., Cypress, CA)	Unknown	Unknown	Unknown	F	50-59	199	22.089	11.1	N	30
371	Doi	2009	Western Pacific	Japan	Hisayama, Fukuoka	Unknown	2002	General population	Y	Type-specific IgG ELISA (HerpeSelect, Focus Diagnostics Inc., Cypress, CA)	Unknown	Unknown	Unknown	M	18-59	574	42.476	7.4	N	30
372	Doi	2009	Western Pacific	Japan	Hisayama, Fukuoka	Unknown	2002	General population	Y	Type-specific IgG ELISA (HerpeSelect, Focus Diagnostics Inc., Cypress, CA)	Unknown	Unknown	Unknown	M	18-29	45	1.98	4.4	Y	30
373	Doi	2009	Western Pacific	Japan	Hisayama, Fukuoka	Unknown	2002	General population	Y	Type-specific IgG ELISA (HerpeSelect, Focus Diagnostics Inc., Cypress, CA)	Unknown	Unknown	Unknown	M	30-39	129	9.03	7	Y	30
374	Doi	2009	Western Pacific	Japan	Hisayama, Fukuoka	Unknown	2002	General population	Y	Type-specific IgG ELISA (HerpeSelect, Focus Diagnostics Inc., Cypress, CA)	Unknown	Unknown	Unknown	M	40-49	197	13.987	7.1	Y	30
375	Doi	2009	Western Pacific	Japan	Hisayama, Fukuoka	Unknown	2002	General population	Y	Type-specific IgG ELISA (HerpeSelect, Focus Diagnostics Inc., Cypress, CA)	Unknown	Unknown	Unknown	M	50-59	198	17.028	8.6	N	30
381	Dolar	2006	Europe	Turkey	Unknown	Unknown	Unknown	Pregnant women	Y	HSV-1 and HSV-2 IgG ELISA (Euroimmun) and HerpeSelect HSV-1 and HSV-2 IgG ELISA (Focus Technologies, Cypress, CA, USA)	Unknown	100; 96-100	89.22; 97-97	F	28.1 (19-43)	300	15	5	N	31
382	Dolar	2006	Europe	Turkey	Unknown	Unknown	Unknown	Pregnant women	Y	HSV-1 and HSV-2 IgG ELISA (Euroimmun) and HerpeSelect HSV-1 and HSV-2 IgG ELISA (Focus Technologies, Cypress, CA, USA)	Unknown	100; 96-100	89.22; 97-97	F	19-25	97	2	2.06186	Y	31
383	Dolar	2006	Europe	Turkey	Unknown	Unknown	Unknown	Pregnant women	Y	HSV-1 and HSV-2 IgG ELISA (Euroimmun) and HerpeSelect HSV-1 and HSV-2 IgG ELISA (Focus Technologies, Cypress, CA, USA)	Unknown	100; 96-100	89.22; 97-97	F	26-30	86	6	6.97674	Y	31
384	Dolar	2006	Europe	Turkey	Unknown	Unknown	Unknown	Pregnant women	Y	HSV-1 and HSV-2 IgG ELISA (Euroimmun) and HerpeSelect HSV-1 and HSV-2 IgG ELISA (Focus Technologies, Cypress, CA, USA)	Unknown	100; 96-100	89.22; 97-97	F	31-43	86	7	8.13953	Y	31
385	Dolar	2006	Europe	Turkey	Unknown	Unknown	Unknown	Sexually-active adults	Y	HSV-1 and HSV-2 IgG ELISA (Euroimmun) and HerpeSelect HSV-1 and HSV-2 IgG ELISA (Focus Technologies, Cypress, CA, USA)	Unknown	100; 96-100	89.22; 97-97	F+M	30.47 (17-56)	725	35	4.82759	N	31
386	Dolar	2006	Europe	Turkey	Unknown	Unknown	Unknown	Sexually-active adults	Y	HSV-1 and HSV-2 IgG ELISA (Euroimmun) and HerpeSelect HSV-1 and HSV-2 IgG ELISA (Focus Technologies, Cypress, CA, USA)	Unknown	100; 96-100	89.22; 97-97	F+M	17-25	165	7	4.24242	N	31
387	Dolar	2006	Europe	Turkey	Unknown	Unknown	Unknown	Sexually-active adults	Y	HSV-1 and HSV-2 IgG ELISA (Euroimmun) and HerpeSelect HSV-1 and HSV-2 IgG ELISA (Focus Technologies, Cypress, CA, USA)	Unknown	100; 96-100	89.22; 97-97	F+M	26-30	253	13	5.13834	N	31
388	Dolar	2006	Europe	Turkey	Unknown	Unknown	Unknown	Sexually-active adults	Y	HSV-1 and HSV-2 IgG ELISA (Euroimmun) and HerpeSelect HSV-1 and HSV-2 IgG ELISA (Focus Technologies, Cypress, CA, USA)	Unknown	100; 96-100	89.22; 97-97	F+M	31-35	153	8	5.22876	N	31
389	Dolar	2006	Europe	Turkey	Unknown	Unknown	Unknown	Sexually-active adults	Y	HSV-1 and HSV-2 IgG ELISA (Euroimmun) and HerpeSelect HSV-1 and HSV-2 IgG ELISA (Focus Technologies, Cypress, CA, USA)	Unknown	100; 96-100	89.22; 97-97	F+M	36-56	141	7	4.96454	N	31
390	Dolar	2006	Europe	Turkey	Unknown	Unknown	Unknown	Sexually-active adults	Y	HSV-1 and HSV-2 IgG ELISA (Euroimmun) and HerpeSelect HSV-1 and HSV-2 IgG ELISA (Focus Technologies, Cypress, CA, USA)	Unknown	100; 96-100	89.22; 97-97	F	30.5 (17-56)	337	16	4.74777	Y	31
391	Dolar	2006	Europe	Turkey	Unknown	Unknown	Unknown	Sexually-active adults	Y	HSV-1 and HSV-2 IgG ELISA (Euroimmun) and HerpeSelect HSV-1 and HSV-2 IgG ELISA (Focus Technologies, Cypress, CA, USA)	Unknown	100; 96-100	89.22; 97-97	M	30.5 (17-56)	389	19	4.88432	Y	31
392	Dolar	2006	Europe	Turkey	Unknown	Unknown	Unknown	Blood donors	Y	HSV-1 and HSV-2 IgG ELISA (Euroimmun) and HerpeSelect HSV-1 and HSV-2 IgG ELISA (Focus Technologies, Cypress, CA, USA)	Unknown	100; 96-100	89.22; 97-97	F+M	32.6 (21-47)	200	11	5.5	N	31
393	Dolar	2006	Europe	Turkey	Unknown	Unknown	Unknown	Blood donors	Y	HSV-1 and HSV-2 IgG ELISA (Euroimmun) and HerpeSelect HSV-1 and HSV-2 IgG ELISA (Focus Technologies, Cypress, CA, USA)	Unknown	100; 96-100	89.22; 97-97	F+M	21-25	58	2	3.44828	N	31
394	Dolar	2006	Europe	Turkey	Unknown	Unknown	Unknown	Blood donors	Y	HSV-1 and HSV-2 IgG ELISA (Euroimmun) and HerpeSelect HSV-1 and HSV-2 IgG ELISA (Focus Technologies, Cypress, CA, USA)	Unknown	100; 96-100	89.22; 97-97	F+M	26-30	44	3	6.81818	N	31
395	Dolar	2006	Europe	Turkey	Unknown	Unknown	Unknown	Blood donors	Y	HSV-1 and HSV-2 IgG ELISA (Euroimmun) and HerpeSelect HSV-1 and HSV-2 IgG ELISA (Focus Technologies, Cypress, CA, USA)	Unknown	100; 96-100	89.22; 97-97	F+M	31-35	38	3	7.89474	N	31
396	Dolar	2006	Europe	Turkey	Unknown	Unknown	Unknown	Blood donors	Y	HSV-1 and HSV-2 IgG ELISA (Euroimmun) and HerpeSelect HSV-1 and HSV-2 IgG ELISA (Focus Technologies, Cypress, CA, USA)	Unknown	100; 96-100	89.22; 97-97	F+M	36-47	60	3	5	N	31
397	Dolar	2006	Europe	Turkey	Unknown	Unknown	Unknown	Blood donors	Y	HSV-1 and HSV-2 IgG ELISA (Euroimmun) and HerpeSelect HSV-1 and HSV-2 IgG ELISA (Focus Technologies, Cypress, CA, USA)	Unknown	100; 96-100	89.22; 97-97	F	32.6 (21-47)	25	2	8	Y	31
398	Dolar	2006	Europe	Turkey	Unknown	Unknown	Unknown	Blood donors	Y	HSV-1 and HSV-2 IgG ELISA (Euroimmun) and HerpeSelect HSV-1 and HSV-2 IgG ELISA (Focus Technologies, Cypress, CA, USA)	Unknown	100; 96-100	89.22; 97-97	M	32.6 (21-47)	175	9	5.14286	Y	31
406	Dordevic	2006	Europe	Serbia	Novi Sad	Unknown	Unknown	Pregnant women	Y	IgG HSV-1 and HSV-2 ELISA (Biokit, Spain)	Unknown	Unknown	Unknown	F	28.9 (21-50)	32	4	12.5	Y	32
407	Dordevic	2006	Europe	Serbia	Novi Sad	Unknown	Unknown	Women of reproductive age	Y	IgG HSV-1 and HSV-2 ELISA (Biokit, Spain)	Unknown	Unknown	Unknown	F	31.1 (21-50)	49	6	12.2449	Y	32
409	Fife	2006	Americas	United States of America	Inner-city	Unknown	1999-2004	Young women	Y	Immunoblot (Focus Diagnostics, Cypress, CA); seroconversions and equivocal samples tested by Western blot	Unknown	Unknown	Unknown	F	16.3 (14-17)	100	14	14	Y	33
423	Ghebremichael, Ghebremichael, Ghebremichael, Ghebremichael, Kapiga	2012, 2011, 2009, 2009, 2006	Africa	United Republic of Tanzania	Moshi	Unknown	2002-2003	General population	Y	EIA (HerpeSelect 2 ELISA, Focus Technologies, Cypress, CA)	Manufacturer's recommendation	Unknown	Unknown	F	20->=40	1418	609	42.9478	N	34, 35, 36, 127, 128
424	Ghebremichael, Ghebremichael, Ghebremichael, Ghebremichael, Kapiga	2012, 2011, 2009, 2009, 2006	Africa	United Republic of Tanzania	Moshi	Unknown	2002-2003	General population	Y	EIA (HerpeSelect 2 ELISA, Focus Technologies, Cypress, CA)	Manufacturer's recommendation	Unknown	Unknown	F	20-24	453	99	21.8543	Y	34, 35, 36, 127, 128
425	Ghebremichael, Ghebremichael, Ghebremichael, Ghebremichael, Kapiga	2012, 2011, 2009, 2009, 2006	Africa	United Republic of Tanzania	Moshi	Unknown	2002-2003	General population	Y	EIA (HerpeSelect 2 ELISA, Focus Technologies, Cypress, CA)	Manufacturer's recommendation	Unknown	Unknown	F	25-29	345	140	40.5797	Y	34, 35, 36, 127, 128
426	Ghebremichael, Ghebremichael, Ghebremichael, Ghebremichael, Kapiga	2012, 2011, 2009, 2009, 2006	Africa	United Republic of Tanzania	Moshi	Unknown	2002-2003	General population	Y	EIA (HerpeSelect 2 ELISA, Focus Technologies, Cypress, CA)	Manufacturer's recommendation	Unknown	Unknown	F	30-34	259	140	54.0541	Y	34, 35, 36, 127, 128
427	Ghebremichael, Ghebremichael, Ghebremichael, Ghebremichael, Kapiga	2012, 2011, 2009, 2009, 2006	Africa	United Republic of Tanzania	Moshi	Unknown	2002-2003	General population	Y	EIA (HerpeSelect 2 ELISA, Focus Technologies, Cypress, CA)	Manufacturer's recommendation	Unknown	Unknown	F	35-39	198	120	60.6061	Y	34, 35, 36, 127, 128
428	Ghebremichael, Ghebremichael, Ghebremichael, Ghebremichael, Kapiga	2012, 2011, 2009, 2009, 2006	Africa	United Republic of Tanzania	Moshi	Unknown	2002-2003	General population	Y	EIA (HerpeSelect 2 ELISA, Focus Technologies, Cypress, CA)	Manufacturer's recommendation	Unknown	Unknown	F	>=40	161	109	67.7019	N	34, 35, 36, 127, 128
429	Ghebremichael, Ghebremichael, Ghebremichael, Ghebremichael, Kapiga	2012, 2011, 2009, 2009, 2006	Africa	United Republic of Tanzania	Moshi	Unknown	2002-2003	General population	Y	EIA (HerpeSelect 2 ELISA, Focus Technologies, Cypress, CA)	Manufacturer's recommendation	Unknown	Unknown	M	37 (20->=41)	567	222	39.1534	N	34, 35, 36, 127, 128
430	Ghebremichael, Ghebremichael, Ghebremichael, Ghebremichael, Kapiga	2012, 2011, 2009, 2009, 2006	Africa	United Republic of Tanzania	Moshi	Unknown	2002-2003	General population	Y	EIA (HerpeSelect 2 ELISA, Focus Technologies, Cypress, CA)	Manufacturer's recommendation	Unknown	Unknown	M	20-30	151	37	24.5033	Y	34, 35, 36, 127, 128
431	Ghebremichael, Ghebremichael, Ghebremichael, Ghebremichael, Kapiga	2012, 2011, 2009, 2009, 2006	Africa	United Republic of Tanzania	Moshi	Unknown	2002-2003	General population	Y	EIA (HerpeSelect 2 ELISA, Focus Technologies, Cypress, CA)	Manufacturer's recommendation	Unknown	Unknown	M	31-40	237	88	37.1308	Y	34, 35, 36, 127, 128
432	Ghebremichael, Ghebremichael, Ghebremichael, Ghebremichael, Kapiga	2012, 2011, 2009, 2009, 2006	Africa	United Republic of Tanzania	Moshi	Unknown	2002-2003	General population	Y	EIA (HerpeSelect 2 ELISA, Focus Technologies, Cypress, CA)	Manufacturer's recommendation	Unknown	Unknown	M	>=41	175	96	54.8571	N	34, 35, 36, 127, 128
434	Glynn	2008	Africa	Malawi	Karonga district	Unknown	1999-2000	Antenatal clinic attendees	Y	Type 2 enzyme immunoassay (Kalon Biological Ltd., Surrey, United Kingdom)	Unknown	Unknown	Unknown	F	15-44	981	467	47.6045	N	37
435	Glynn	2008	Africa	Malawi	Karonga district	Unknown	1999-2000	Antenatal clinic attendees	Y	Type 2 enzyme immunoassay (Kalon Biological Ltd., Surrey, United Kingdom)	Unknown	Unknown	Unknown	F	15-19	246	66	26.8293	N	37
436	Glynn	2008	Africa	Malawi	Karonga district	Unknown	1999-2000	Antenatal clinic attendees	Y	Type 2 enzyme immunoassay (Kalon Biological Ltd., Surrey, United Kingdom)	Unknown	Unknown	Unknown	F	20-24	316	136	43.038	N	37
437	Glynn	2008	Africa	Malawi	Karonga district	Unknown	1999-2000	Antenatal clinic attendees	Y	Type 2 enzyme immunoassay (Kalon Biological Ltd., Surrey, United Kingdom)	Unknown	Unknown	Unknown	F	25-29	208	124	59.6154	N	37
438	Glynn	2008	Africa	Malawi	Karonga district	Unknown	1999-2000	Antenatal clinic attendees	Y	Type 2 enzyme immunoassay (Kalon Biological Ltd., Surrey, United Kingdom)	Unknown	Unknown	Unknown	F	30-34	118	84	71.1864	N	37
439	Glynn	2008	Africa	Malawi	Karonga district	Unknown	1999-2000	Antenatal clinic attendees	Y	Type 2 enzyme immunoassay (Kalon Biological Ltd., Surrey, United Kingdom)	Unknown	Unknown	Unknown	F	35-39	72	46	63.8889	N	37
440	Glynn	2008	Africa	Malawi	Karonga district	Unknown	1999-2000	Antenatal clinic attendees	Y	Type 2 enzyme immunoassay (Kalon Biological Ltd., Surrey, United Kingdom)	Unknown	Unknown	Unknown	F	40-44	17	9	52.9412	N	37
441	Glynn	2008	Africa	Malawi	Karonga district	Unknown	1988-1990	Community controls part of study of mycobacterial disease	Y	Type 2 enzyme immunoassay (Kalon Biological Ltd., Surrey, United Kingdom)	Unknown	Unknown	Unknown	F+M	15-44	677	303	44.7563	N	37
442	Glynn	2008	Africa	Malawi	Karonga district	Unknown	1988-1990	Community controls part of study of mycobacterial disease	Y	Type 2 enzyme immunoassay (Kalon Biological Ltd., Surrey, United Kingdom)	Unknown	Unknown	Unknown	F+M	15-19	119	25	21.0084	N	37
443	Glynn	2008	Africa	Malawi	Karonga district	Unknown	1988-1990	Community controls part of study of mycobacterial disease	Y	Type 2 enzyme immunoassay (Kalon Biological Ltd., Surrey, United Kingdom)	Unknown	Unknown	Unknown	F+M	20-24	97	27	27.8351	N	37
444	Glynn	2008	Africa	Malawi	Karonga district	Unknown	1988-1990	Community controls part of study of mycobacterial disease	Y	Type 2 enzyme immunoassay (Kalon Biological Ltd., Surrey, United Kingdom)	Unknown	Unknown	Unknown	F+M	25-29	107	52	48.5981	N	37
445	Glynn	2008	Africa	Malawi	Karonga district	Unknown	1988-1990	Community controls part of study of mycobacterial disease	Y	Type 2 enzyme immunoassay (Kalon Biological Ltd., Surrey, United Kingdom)	Unknown	Unknown	Unknown	F+M	30-34	115	57	49.5652	N	37
446	Glynn	2008	Africa	Malawi	Karonga district	Unknown	1988-1990	Community controls part of study of mycobacterial disease	Y	Type 2 enzyme immunoassay (Kalon Biological Ltd., Surrey, United Kingdom)	Unknown	Unknown	Unknown	F+M	35-39	122	71	58.1967	N	37
447	Glynn	2008	Africa	Malawi	Karonga district	Unknown	1988-1990	Community controls part of study of mycobacterial disease	Y	Type 2 enzyme immunoassay (Kalon Biological Ltd., Surrey, United Kingdom)	Unknown	Unknown	Unknown	F+M	40-44	117	71	60.6838	N	37
448	Glynn	2008	Africa	Malawi	Karonga district	Unknown	1988-1990	Community controls part of study of mycobacterial disease	Y	Type 2 enzyme immunoassay (Kalon Biological Ltd., Surrey, United Kingdom)	Unknown	Unknown	Unknown	F	15-44	343	192	55.9767	N	37
449	Glynn	2008	Africa	Malawi	Karonga district	Unknown	1988-1990	Community controls part of study of mycobacterial disease	Y	Type 2 enzyme immunoassay (Kalon Biological Ltd., Surrey, United Kingdom)	Unknown	Unknown	Unknown	F	15-19	44	13	29.5455	N	37
450	Glynn	2008	Africa	Malawi	Karonga district	Unknown	1988-1990	Community controls part of study of mycobacterial disease	Y	Type 2 enzyme immunoassay (Kalon Biological Ltd., Surrey, United Kingdom)	Unknown	Unknown	Unknown	F	20-24	43	17	39.5349	N	37
451	Glynn	2008	Africa	Malawi	Karonga district	Unknown	1988-1990	Community controls part of study of mycobacterial disease	Y	Type 2 enzyme immunoassay (Kalon Biological Ltd., Surrey, United Kingdom)	Unknown	Unknown	Unknown	F	25-29	55	30	54.5455	N	37
452	Glynn	2008	Africa	Malawi	Karonga district	Unknown	1988-1990	Community controls part of study of mycobacterial disease	Y	Type 2 enzyme immunoassay (Kalon Biological Ltd., Surrey, United Kingdom)	Unknown	Unknown	Unknown	F	30-34	67	40	59.7015	N	37
453	Glynn	2008	Africa	Malawi	Karonga district	Unknown	1988-1990	Community controls part of study of mycobacterial disease	Y	Type 2 enzyme immunoassay (Kalon Biological Ltd., Surrey, United Kingdom)	Unknown	Unknown	Unknown	F	35-39	70	46	65.7143	N	37
454	Glynn	2008	Africa	Malawi	Karonga district	Unknown	1988-1990	Community controls part of study of mycobacterial disease	Y	Type 2 enzyme immunoassay (Kalon Biological Ltd., Surrey, United Kingdom)	Unknown	Unknown	Unknown	F	40-44	64	46	71.875	N	37
455	Glynn	2008	Africa	Malawi	Karonga district	Unknown	1988-1990	Community controls part of study of mycobacterial disease	Y	Type 2 enzyme immunoassay (Kalon Biological Ltd., Surrey, United Kingdom)	Unknown	Unknown	Unknown	M	15-44	334	111	33.2335	N	37
456	Glynn	2008	Africa	Malawi	Karonga district	Unknown	1988-1990	Community controls part of study of mycobacterial disease	Y	Type 2 enzyme immunoassay (Kalon Biological Ltd., Surrey, United Kingdom)	Unknown	Unknown	Unknown	M	15-19	75	12	16	N	37
457	Glynn	2008	Africa	Malawi	Karonga district	Unknown	1988-1990	Community controls part of study of mycobacterial disease	Y	Type 2 enzyme immunoassay (Kalon Biological Ltd., Surrey, United Kingdom)	Unknown	Unknown	Unknown	M	20-24	54	10	18.5185	N	37
458	Glynn	2008	Africa	Malawi	Karonga district	Unknown	1988-1990	Community controls part of study of mycobacterial disease	Y	Type 2 enzyme immunoassay (Kalon Biological Ltd., Surrey, United Kingdom)	Unknown	Unknown	Unknown	M	25-29	52	22	42.3077	N	37
459	Glynn	2008	Africa	Malawi	Karonga district	Unknown	1988-1990	Community controls part of study of mycobacterial disease	Y	Type 2 enzyme immunoassay (Kalon Biological Ltd., Surrey, United Kingdom)	Unknown	Unknown	Unknown	M	30-34	48	17	35.4167	N	37
460	Glynn	2008	Africa	Malawi	Karonga district	Unknown	1988-1990	Community controls part of study of mycobacterial disease	Y	Type 2 enzyme immunoassay (Kalon Biological Ltd., Surrey, United Kingdom)	Unknown	Unknown	Unknown	M	35-39	52	25	48.0769	N	37
461	Glynn	2008	Africa	Malawi	Karonga district	Unknown	1988-1990	Community controls part of study of mycobacterial disease	Y	Type 2 enzyme immunoassay (Kalon Biological Ltd., Surrey, United Kingdom)	Unknown	Unknown	Unknown	M	40-44	53	25	47.1698	N	37
462	Glynn	2008	Africa	Malawi	Karonga district	Unknown	1998-2001	Community controls part of study of mycobacterial disease	Y	Type 2 enzyme immunoassay (Kalon Biological Ltd., Surrey, United Kingdom)	Unknown	Unknown	Unknown	F+M	15->=55	719	447	62.1697	N	37
463	Glynn	2008	Africa	Malawi	Karonga district	Unknown	1998-2001	Community controls part of study of mycobacterial disease	Y	Type 2 enzyme immunoassay (Kalon Biological Ltd., Surrey, United Kingdom)	Unknown	Unknown	Unknown	F+M	15-19	33	10	30.303	N	37
464	Glynn	2008	Africa	Malawi	Karonga district	Unknown	1998-2001	Community controls part of study of mycobacterial disease	Y	Type 2 enzyme immunoassay (Kalon Biological Ltd., Surrey, United Kingdom)	Unknown	Unknown	Unknown	F+M	20-24	65	32	49.2308	N	37
465	Glynn	2008	Africa	Malawi	Karonga district	Unknown	1998-2001	Community controls part of study of mycobacterial disease	Y	Type 2 enzyme immunoassay (Kalon Biological Ltd., Surrey, United Kingdom)	Unknown	Unknown	Unknown	F+M	25-29	78	44	56.4103	N	37
466	Glynn	2008	Africa	Malawi	Karonga district	Unknown	1998-2001	Community controls part of study of mycobacterial disease	Y	Type 2 enzyme immunoassay (Kalon Biological Ltd., Surrey, United Kingdom)	Unknown	Unknown	Unknown	F+M	30-34	130	79	60.7692	N	37
467	Glynn	2008	Africa	Malawi	Karonga district	Unknown	1998-2001	Community controls part of study of mycobacterial disease	Y	Type 2 enzyme immunoassay (Kalon Biological Ltd., Surrey, United Kingdom)	Unknown	Unknown	Unknown	F+M	35-39	109	74	67.8899	N	37
468	Glynn	2008	Africa	Malawi	Karonga district	Unknown	1998-2001	Community controls part of study of mycobacterial disease	Y	Type 2 enzyme immunoassay (Kalon Biological Ltd., Surrey, United Kingdom)	Unknown	Unknown	Unknown	F+M	40-44	91	61	67.033	N	37
469	Glynn	2008	Africa	Malawi	Karonga district	Unknown	1998-2001	Community controls part of study of mycobacterial disease	Y	Type 2 enzyme immunoassay (Kalon Biological Ltd., Surrey, United Kingdom)	Unknown	Unknown	Unknown	F+M	45-49	69	52	75.3623	N	37
470	Glynn	2008	Africa	Malawi	Karonga district	Unknown	1998-2001	Community controls part of study of mycobacterial disease	Y	Type 2 enzyme immunoassay (Kalon Biological Ltd., Surrey, United Kingdom)	Unknown	Unknown	Unknown	F+M	50-54	42	27	64.2857	N	37
471	Glynn	2008	Africa	Malawi	Karonga district	Unknown	1998-2001	Community controls part of study of mycobacterial disease	Y	Type 2 enzyme immunoassay (Kalon Biological Ltd., Surrey, United Kingdom)	Unknown	Unknown	Unknown	F+M	>=55	102	68	66.6667	N	37
472	Glynn	2008	Africa	Malawi	Karonga district	Unknown	1998-2001	Community controls part of study of mycobacterial disease	Y	Type 2 enzyme immunoassay (Kalon Biological Ltd., Surrey, United Kingdom)	Unknown	Unknown	Unknown	F	15->=55	384	256	66.6667	N	37
473	Glynn	2008	Africa	Malawi	Karonga district	Unknown	1998-2001	Community controls part of study of mycobacterial disease	Y	Type 2 enzyme immunoassay (Kalon Biological Ltd., Surrey, United Kingdom)	Unknown	Unknown	Unknown	F	15-19	20	8	40	N	37
474	Glynn	2008	Africa	Malawi	Karonga district	Unknown	1998-2001	Community controls part of study of mycobacterial disease	Y	Type 2 enzyme immunoassay (Kalon Biological Ltd., Surrey, United Kingdom)	Unknown	Unknown	Unknown	F	20-24	50	28	56	N	37
475	Glynn	2008	Africa	Malawi	Karonga district	Unknown	1998-2001	Community controls part of study of mycobacterial disease	Y	Type 2 enzyme immunoassay (Kalon Biological Ltd., Surrey, United Kingdom)	Unknown	Unknown	Unknown	F	25-29	54	33	61.1111	N	37
476	Glynn	2008	Africa	Malawi	Karonga district	Unknown	1998-2001	Community controls part of study of mycobacterial disease	Y	Type 2 enzyme immunoassay (Kalon Biological Ltd., Surrey, United Kingdom)	Unknown	Unknown	Unknown	F	30-34	75	52	69.3333	N	37
477	Glynn	2008	Africa	Malawi	Karonga district	Unknown	1998-2001	Community controls part of study of mycobacterial disease	Y	Type 2 enzyme immunoassay (Kalon Biological Ltd., Surrey, United Kingdom)	Unknown	Unknown	Unknown	F	35-39	57	42	73.6842	N	37
478	Glynn	2008	Africa	Malawi	Karonga district	Unknown	1998-2001	Community controls part of study of mycobacterial disease	Y	Type 2 enzyme immunoassay (Kalon Biological Ltd., Surrey, United Kingdom)	Unknown	Unknown	Unknown	F	40-44	50	39	78	N	37
479	Glynn	2008	Africa	Malawi	Karonga district	Unknown	1998-2001	Community controls part of study of mycobacterial disease	Y	Type 2 enzyme immunoassay (Kalon Biological Ltd., Surrey, United Kingdom)	Unknown	Unknown	Unknown	F	45-49	25	18	72	N	37
480	Glynn	2008	Africa	Malawi	Karonga district	Unknown	1998-2001	Community controls part of study of mycobacterial disease	Y	Type 2 enzyme immunoassay (Kalon Biological Ltd., Surrey, United Kingdom)	Unknown	Unknown	Unknown	F	50-54	20	16	80	N	37
481	Glynn	2008	Africa	Malawi	Karonga district	Unknown	1998-2001	Community controls part of study of mycobacterial disease	Y	Type 2 enzyme immunoassay (Kalon Biological Ltd., Surrey, United Kingdom)	Unknown	Unknown	Unknown	F	>=55	33	20	60.6061	N	37
482	Glynn	2008	Africa	Malawi	Karonga district	Unknown	1998-2001	Community controls part of study of mycobacterial disease	Y	Type 2 enzyme immunoassay (Kalon Biological Ltd., Surrey, United Kingdom)	Unknown	Unknown	Unknown	M	15->=55	335	191	57.0149	N	37
483	Glynn	2008	Africa	Malawi	Karonga district	Unknown	1998-2001	Community controls part of study of mycobacterial disease	Y	Type 2 enzyme immunoassay (Kalon Biological Ltd., Surrey, United Kingdom)	Unknown	Unknown	Unknown	M	15-19	13	2	15.3846	N	37
484	Glynn	2008	Africa	Malawi	Karonga district	Unknown	1998-2001	Community controls part of study of mycobacterial disease	Y	Type 2 enzyme immunoassay (Kalon Biological Ltd., Surrey, United Kingdom)	Unknown	Unknown	Unknown	M	20-24	15	4	26.6667	N	37
485	Glynn	2008	Africa	Malawi	Karonga district	Unknown	1998-2001	Community controls part of study of mycobacterial disease	Y	Type 2 enzyme immunoassay (Kalon Biological Ltd., Surrey, United Kingdom)	Unknown	Unknown	Unknown	M	25-29	24	11	45.8333	N	37
486	Glynn	2008	Africa	Malawi	Karonga district	Unknown	1998-2001	Community controls part of study of mycobacterial disease	Y	Type 2 enzyme immunoassay (Kalon Biological Ltd., Surrey, United Kingdom)	Unknown	Unknown	Unknown	M	30-34	55	27	49.0909	N	37
487	Glynn	2008	Africa	Malawi	Karonga district	Unknown	1998-2001	Community controls part of study of mycobacterial disease	Y	Type 2 enzyme immunoassay (Kalon Biological Ltd., Surrey, United Kingdom)	Unknown	Unknown	Unknown	M	35-39	52	32	61.5385	N	37
488	Glynn	2008	Africa	Malawi	Karonga district	Unknown	1998-2001	Community controls part of study of mycobacterial disease	Y	Type 2 enzyme immunoassay (Kalon Biological Ltd., Surrey, United Kingdom)	Unknown	Unknown	Unknown	M	40-44	41	22	53.6585	N	37
489	Glynn	2008	Africa	Malawi	Karonga district	Unknown	1998-2001	Community controls part of study of mycobacterial disease	Y	Type 2 enzyme immunoassay (Kalon Biological Ltd., Surrey, United Kingdom)	Unknown	Unknown	Unknown	M	45-49	44	34	77.2727	N	37
490	Glynn	2008	Africa	Malawi	Karonga district	Unknown	1998-2001	Community controls part of study of mycobacterial disease	Y	Type 2 enzyme immunoassay (Kalon Biological Ltd., Surrey, United Kingdom)	Unknown	Unknown	Unknown	M	50-54	22	11	50	N	37
491	Glynn	2008	Africa	Malawi	Karonga district	Unknown	1998-2001	Community controls part of study of mycobacterial disease	Y	Type 2 enzyme immunoassay (Kalon Biological Ltd., Surrey, United Kingdom)	Unknown	Unknown	Unknown	M	>=55	69	48	69.5652	N	37
492	Glynn	2008	Africa	Malawi	Karonga district	Unknown	2002-2005	Community controls part of study of mycobacterial disease	Y	Type 2 enzyme immunoassay (Kalon Biological Ltd., Surrey, United Kingdom)	Unknown	Unknown	Unknown	F+M	15-44	383	189	49.3473	N	37
493	Glynn	2008	Africa	Malawi	Karonga district	Unknown	2002-2005	Community controls part of study of mycobacterial disease	Y	Type 2 enzyme immunoassay (Kalon Biological Ltd., Surrey, United Kingdom)	Unknown	Unknown	Unknown	F+M	15-19	33	1	3.0303	N	37
494	Glynn	2008	Africa	Malawi	Karonga district	Unknown	2002-2005	Community controls part of study of mycobacterial disease	Y	Type 2 enzyme immunoassay (Kalon Biological Ltd., Surrey, United Kingdom)	Unknown	Unknown	Unknown	F+M	20-24	45	15	33.3333	N	37
495	Glynn	2008	Africa	Malawi	Karonga district	Unknown	2002-2005	Community controls part of study of mycobacterial disease	Y	Type 2 enzyme immunoassay (Kalon Biological Ltd., Surrey, United Kingdom)	Unknown	Unknown	Unknown	F+M	25-29	109	47	43.1193	N	37
496	Glynn	2008	Africa	Malawi	Karonga district	Unknown	2002-2005	Community controls part of study of mycobacterial disease	Y	Type 2 enzyme immunoassay (Kalon Biological Ltd., Surrey, United Kingdom)	Unknown	Unknown	Unknown	F+M	30-34	84	49	58.3333	N	37
497	Glynn	2008	Africa	Malawi	Karonga district	Unknown	2002-2005	Community controls part of study of mycobacterial disease	Y	Type 2 enzyme immunoassay (Kalon Biological Ltd., Surrey, United Kingdom)	Unknown	Unknown	Unknown	F+M	35-39	56	39	69.6429	N	37
498	Glynn	2008	Africa	Malawi	Karonga district	Unknown	2002-2005	Community controls part of study of mycobacterial disease	Y	Type 2 enzyme immunoassay (Kalon Biological Ltd., Surrey, United Kingdom)	Unknown	Unknown	Unknown	F+M	40-44	56	38	67.8571	N	37
499	Glynn	2008	Africa	Malawi	Karonga district	Unknown	2002-2005	Community controls part of study of mycobacterial disease	Y	Type 2 enzyme immunoassay (Kalon Biological Ltd., Surrey, United Kingdom)	Unknown	Unknown	Unknown	F	15-44	205	114	55.6098	N	37
500	Glynn	2008	Africa	Malawi	Karonga district	Unknown	2002-2005	Community controls part of study of mycobacterial disease	Y	Type 2 enzyme immunoassay (Kalon Biological Ltd., Surrey, United Kingdom)	Unknown	Unknown	Unknown	F	15-19	20	1	5	Y	37
501	Glynn	2008	Africa	Malawi	Karonga district	Unknown	2002-2005	Community controls part of study of mycobacterial disease	Y	Type 2 enzyme immunoassay (Kalon Biological Ltd., Surrey, United Kingdom)	Unknown	Unknown	Unknown	F	20-24	27	12	44.4444	Y	37
502	Glynn	2008	Africa	Malawi	Karonga district	Unknown	2002-2005	Community controls part of study of mycobacterial disease	Y	Type 2 enzyme immunoassay (Kalon Biological Ltd., Surrey, United Kingdom)	Unknown	Unknown	Unknown	F	25-29	66	35	53.0303	Y	37
503	Glynn	2008	Africa	Malawi	Karonga district	Unknown	2002-2005	Community controls part of study of mycobacterial disease	Y	Type 2 enzyme immunoassay (Kalon Biological Ltd., Surrey, United Kingdom)	Unknown	Unknown	Unknown	F	30-34	45	28	62.2222	Y	37
504	Glynn	2008	Africa	Malawi	Karonga district	Unknown	2002-2005	Community controls part of study of mycobacterial disease	Y	Type 2 enzyme immunoassay (Kalon Biological Ltd., Surrey, United Kingdom)	Unknown	Unknown	Unknown	F	35-39	23	17	73.913	Y	37
505	Glynn	2008	Africa	Malawi	Karonga district	Unknown	2002-2005	Community controls part of study of mycobacterial disease	Y	Type 2 enzyme immunoassay (Kalon Biological Ltd., Surrey, United Kingdom)	Unknown	Unknown	Unknown	F	40-44	24	21	87.5	Y	37
506	Glynn	2008	Africa	Malawi	Karonga district	Unknown	2002-2005	Community controls part of study of mycobacterial disease	Y	Type 2 enzyme immunoassay (Kalon Biological Ltd., Surrey, United Kingdom)	Unknown	Unknown	Unknown	M	15-44	178	75	42.1348	N	37
507	Glynn	2008	Africa	Malawi	Karonga district	Unknown	2002-2005	Community controls part of study of mycobacterial disease	Y	Type 2 enzyme immunoassay (Kalon Biological Ltd., Surrey, United Kingdom)	Unknown	Unknown	Unknown	M	15-19	13	0	0	Y	37
508	Glynn	2008	Africa	Malawi	Karonga district	Unknown	2002-2005	Community controls part of study of mycobacterial disease	Y	Type 2 enzyme immunoassay (Kalon Biological Ltd., Surrey, United Kingdom)	Unknown	Unknown	Unknown	M	20-24	18	3	16.6667	Y	37
509	Glynn	2008	Africa	Malawi	Karonga district	Unknown	2002-2005	Community controls part of study of mycobacterial disease	Y	Type 2 enzyme immunoassay (Kalon Biological Ltd., Surrey, United Kingdom)	Unknown	Unknown	Unknown	M	25-29	43	12	27.907	Y	37
510	Glynn	2008	Africa	Malawi	Karonga district	Unknown	2002-2005	Community controls part of study of mycobacterial disease	Y	Type 2 enzyme immunoassay (Kalon Biological Ltd., Surrey, United Kingdom)	Unknown	Unknown	Unknown	M	30-34	39	21	53.8462	Y	37
511	Glynn	2008	Africa	Malawi	Karonga district	Unknown	2002-2005	Community controls part of study of mycobacterial disease	Y	Type 2 enzyme immunoassay (Kalon Biological Ltd., Surrey, United Kingdom)	Unknown	Unknown	Unknown	M	35-39	33	22	66.6667	Y	37
512	Glynn	2008	Africa	Malawi	Karonga district	Unknown	2002-2005	Community controls part of study of mycobacterial disease	Y	Type 2 enzyme immunoassay (Kalon Biological Ltd., Surrey, United Kingdom)	Unknown	Unknown	Unknown	M	40-44	32	17	53.125	Y	37
514	Gorander	2008	Europe	Poland	Katowice	Unknown	2005-2006	Blood donors	Y	IgG ELISA (HerpeSelect 2, Focus Technology) and in-house type-specific IgG ELISA; discordant results resolved by Western blot		96-100; >90	81-100; >90	F+M	31 (19-56)	199	10	5.02513	N	38
515	Gorander	2006	Africa	United Republic of Tanzania	Dar es Salaam	Unknown	Unknown	Blood donors	Y	IgG ELISA (HerpeSelect 2, Focus Diagnostics Inc., Cypress, CA) and two in-house type-specific IgG ELISAs; discordant results resolved by Western blot	Various	Unknown	Unknown	F+M	33 (16-69)	194	81.48	42	N	39
516	Gorander	2006	Africa	United Republic of Tanzania	Dar es Salaam	Unknown	Unknown	Blood donors	Y	IgG ELISA (HerpeSelect 2, Focus Diagnostics Inc., Cypress, CA) and two in-house type-specific IgG ELISAs; discordant results resolved by Western blot	Various	Unknown	Unknown	F+M	15-24	40	10	25	N	39
517	Gorander	2006	Africa	United Republic of Tanzania	Dar es Salaam	Unknown	Unknown	Blood donors	Y	IgG ELISA (HerpeSelect 2, Focus Diagnostics Inc., Cypress, CA) and two in-house type-specific IgG ELISAs; discordant results resolved by Western blot	Various	Unknown	Unknown	F+M	25-34	80	30.4	38	N	39
518	Gorander	2006	Africa	United Republic of Tanzania	Dar es Salaam	Unknown	Unknown	Blood donors	Y	IgG ELISA (HerpeSelect 2, Focus Diagnostics Inc., Cypress, CA) and two in-house type-specific IgG ELISAs; discordant results resolved by Western blot	Various	Unknown	Unknown	F+M	35-56	76	43.32	57	N	39
519	Tobian, Tobian, Gray, Tobian, Johnson, Tobian	2009, 2012, 2009, 2009, 2009, 2009	Africa	Uganda	Rakai	Rakai-1 and -2	2003-2006	Men part of an RCT of circumcision (baseline)	Y	HSV-2 ELISA (Kalon Biological Ltd.)	1.5	Unknown	Unknown	M	15-49	6396	2159	33.7555	N	40, 41, 42, 43, 129, 130
520	Tobian, Tobian, Gray, Tobian, Johnson, Tobian	2009, 2012, 2009, 2009, 2009, 2009	Africa	Uganda	Rakai	Rakai-1 and -2	2003-2006	Men part of an RCT of circumcision (baseline)	Y	HSV-2 ELISA (Kalon Biological Ltd.)	1.5	Unknown	Unknown	M	15-19	1487	167	11.2307	Y	40, 41, 42, 43, 129, 130
521	Tobian, Tobian, Gray, Tobian, Johnson, Tobian	2009, 2012, 2009, 2009, 2009, 2009	Africa	Uganda	Rakai	Rakai-1 and -2	2003-2006	Men part of an RCT of circumcision (baseline)	Y	HSV-2 ELISA (Kalon Biological Ltd.)	1.5	Unknown	Unknown	M	20-24	1618	370	22.8677	Y	40, 41, 42, 43, 129, 130
522	Tobian, Tobian, Gray, Tobian, Johnson, Tobian	2009, 2012, 2009, 2009, 2009, 2009	Africa	Uganda	Rakai	Rakai-1 and -2	2003-2006	Men part of an RCT of circumcision (baseline)	Y	HSV-2 ELISA (Kalon Biological Ltd.)	1.5	Unknown	Unknown	M	25-29	1248	471	37.7404	Y	40, 41, 42, 43, 129, 130
523	Tobian, Tobian, Gray, Tobian, Johnson, Tobian	2009, 2012, 2009, 2009, 2009, 2009	Africa	Uganda	Rakai	Rakai-1 and -2	2003-2006	Men part of an RCT of circumcision (baseline)	Y	HSV-2 ELISA (Kalon Biological Ltd.)	1.5	Unknown	Unknown	M	30-49	2043	1151	56.3387	Y	40, 41, 42, 43, 129, 130
524	Gutierrez	2007	Americas	Mexico	Morelos	Unknown	2002-2003	Sexually-active high-school adolescents part of a trial of a school-based HIV intervention program (not baseline)	Y	HSV-2 ELISA	Unknown	96	97	F+M	17	1273	271	21.2883	N	44
525	Haddow	2007	Western Pacific	Vanuatu	Port Vila	Unknown	1999-2000	Antenatal clinic attendees	Y	HSV-2 ELISA (HerpeSelect 2 ELISA IgG, Focus Technologies); equivocal samples tested by Western blot; negatives tested for HSV-1 using Enzygnost anti-HSV IgG ELISA (Behring) and positives tested for HSV-1 using Western blot	3.5	Unknown	Unknown	F	25.8 (15-46)	535	158	29.5327	N	45
527	Hagan	2010	Americas	United States of America	New York city	National HIV Behavioural Surveillance (NHBS) survey	2006-2007	HIV- heterosexuals in a "high-risk" area age-, gender- and race-matched to HIV+	Y	HerpeSelect HSV-2 immunoblot assay (Focus Diagnostics, Cypress, CA, USA)	Unknown	Unknown	Unknown	F+M	43.4	111	87	78.3784	N	46
529	Heffron	2011	Africa	Zambia	Transitional rural-urban town, southern Zambia	Unknown	2006-2007	Male farm workers in a cohort study of HIV acquisition	Y	IgG-based ELISA (Focus Technologies, Cypress, CA)	1.1	Unknown	Unknown	M	18->=35	1036	578	55.7915	N	47	HSV-2 seroprevalence 34.5% at 3.5 cut-off. Indeterminate results excluded
536	Hettmann	2008	Europe	Hungary	Unknown	Unknown	Unknown	Pregnant women	Y	HSV-2 IgG ELISA (ADALTIS EIAgen HSV-2 IgG kit)	1	Unknown	Unknown	F	20-45	512	13.312	2.6	N	48
537	Hettmann	2008	Europe	Hungary	Unknown	Unknown	Unknown	Pregnant women	Y	HSV-2 IgG ELISA (ADALTIS EIAgen HSV-2 IgG kit)	1	Unknown	Unknown	F	21-25			0	N	48	Estimated from figure
538	Hettmann	2008	Europe	Hungary	Unknown	Unknown	Unknown	Pregnant women	Y	HSV-2 IgG ELISA (ADALTIS EIAgen HSV-2 IgG kit)	1	Unknown	Unknown	F	26-30			1	N	48	Estimated from figure
539	Hettmann	2008	Europe	Hungary	Unknown	Unknown	Unknown	Pregnant women	Y	HSV-2 IgG ELISA (ADALTIS EIAgen HSV-2 IgG kit)	1	Unknown	Unknown	F	31-35			2.5	N	48	Estimated from figure
540	Hettmann	2008	Europe	Hungary	Unknown	Unknown	Unknown	Pregnant women	Y	HSV-2 IgG ELISA (ADALTIS EIAgen HSV-2 IgG kit)	1	Unknown	Unknown	F	36-40			4	N	48	Estimated from figure
541	Hettmann	2008	Europe	Hungary	Unknown	Unknown	Unknown	Pregnant women	Y	HSV-2 IgG ELISA (ADALTIS EIAgen HSV-2 IgG kit)	1	Unknown	Unknown	F	41-45			9.5	N	48	Estimated from figure
542	Hettmann	2008	Europe	Hungary	National	Unknown	1999	General population	Y	HSV-2 IgG ELISA (ADALTIS EIAgen HSV-2 IgG kit)	1	Unknown	Unknown	F+M	15->60	2500	106	4.24	N	48
543	Hettmann	2008	Europe	Hungary	National	Unknown	1999	General population	Y	HSV-2 IgG ELISA (ADALTIS EIAgen HSV-2 IgG kit)	1	Unknown	Unknown	F+M	15-19			1	N	48	Estimated from figure
544	Hettmann	2008	Europe	Hungary	National	Unknown	1999	General population	Y	HSV-2 IgG ELISA (ADALTIS EIAgen HSV-2 IgG kit)	1	Unknown	Unknown	F+M	20-29			1.5	N	48	Estimated from figure
545	Hettmann	2008	Europe	Hungary	National	Unknown	1999	General population	Y	HSV-2 IgG ELISA (ADALTIS EIAgen HSV-2 IgG kit)	1	Unknown	Unknown	F+M	30-39			3.5	N	48	Estimated from figure
546	Hettmann	2008	Europe	Hungary	National	Unknown	1999	General population	Y	HSV-2 IgG ELISA (ADALTIS EIAgen HSV-2 IgG kit)	1	Unknown	Unknown	F+M	40-49			4.5	N	48	Estimated from figure
547	Hettmann	2008	Europe	Hungary	National	Unknown	1999	General population	Y	HSV-2 IgG ELISA (ADALTIS EIAgen HSV-2 IgG kit)	1	Unknown	Unknown	F+M	50-59			5.5	N	48	Estimated from figure
548	Hettmann	2008	Europe	Hungary	National	Unknown	1999	General population	Y	HSV-2 IgG ELISA (ADALTIS EIAgen HSV-2 IgG kit)	1	Unknown	Unknown	F+M	>60			10	N	48	Estimated from figure
549	Hettmann	2008	Europe	Hungary	National	Unknown	1999	General population	Y	HSV-2 IgG ELISA (ADALTIS EIAgen HSV-2 IgG kit)	1	Unknown	Unknown	F	15->60	1301	69.9938	5.38	N	48
550	Hettmann	2008	Europe	Hungary	National	Unknown	1999	General population	Y	HSV-2 IgG ELISA (ADALTIS EIAgen HSV-2 IgG kit)	1	Unknown	Unknown	F	15-19			1	N	48	Estimated from figure
551	Hettmann	2008	Europe	Hungary	National	Unknown	1999	General population	Y	HSV-2 IgG ELISA (ADALTIS EIAgen HSV-2 IgG kit)	1	Unknown	Unknown	F	20-29			1.5	N	48	Estimated from figure
552	Hettmann	2008	Europe	Hungary	National	Unknown	1999	General population	Y	HSV-2 IgG ELISA (ADALTIS EIAgen HSV-2 IgG kit)	1	Unknown	Unknown	F	30-39			5	N	48	Estimated from figure
553	Hettmann	2008	Europe	Hungary	National	Unknown	1999	General population	Y	HSV-2 IgG ELISA (ADALTIS EIAgen HSV-2 IgG kit)	1	Unknown	Unknown	F	40-49			7.5	N	48	Estimated from figure
554	Hettmann	2008	Europe	Hungary	National	Unknown	1999	General population	Y	HSV-2 IgG ELISA (ADALTIS EIAgen HSV-2 IgG kit)	1	Unknown	Unknown	F	50-59			5	N	48	Estimated from figure
555	Hettmann	2008	Europe	Hungary	National	Unknown	1999	General population	Y	HSV-2 IgG ELISA (ADALTIS EIAgen HSV-2 IgG kit)	1	Unknown	Unknown	F	>60			12	N	48	Estimated from figure
556	Hettmann	2008	Europe	Hungary	National	Unknown	1999	General population	Y	HSV-2 IgG ELISA (ADALTIS EIAgen HSV-2 IgG kit)	1	Unknown	Unknown	M	15->60	1199	40.8859	3.41	N	48
557	Hettmann	2008	Europe	Hungary	National	Unknown	1999	General population	Y	HSV-2 IgG ELISA (ADALTIS EIAgen HSV-2 IgG kit)	1	Unknown	Unknown	M	15-19			0.8	N	48	Estimated from figure
558	Hettmann	2008	Europe	Hungary	National	Unknown	1999	General population	Y	HSV-2 IgG ELISA (ADALTIS EIAgen HSV-2 IgG kit)	1	Unknown	Unknown	M	20-29			0.8	N	48	Estimated from figure
559	Hettmann	2008	Europe	Hungary	National	Unknown	1999	General population	Y	HSV-2 IgG ELISA (ADALTIS EIAgen HSV-2 IgG kit)	1	Unknown	Unknown	M	30-39			0.5	N	48	Estimated from figure
560	Hettmann	2008	Europe	Hungary	National	Unknown	1999	General population	Y	HSV-2 IgG ELISA (ADALTIS EIAgen HSV-2 IgG kit)	1	Unknown	Unknown	M	40-49			2	N	48	Estimated from figure
561	Hettmann	2008	Europe	Hungary	National	Unknown	1999	General population	Y	HSV-2 IgG ELISA (ADALTIS EIAgen HSV-2 IgG kit)	1	Unknown	Unknown	M	50-59			6.5	N	48	Estimated from figure
562	Hettmann	2008	Europe	Hungary	National	Unknown	1999	General population	Y	HSV-2 IgG ELISA (ADALTIS EIAgen HSV-2 IgG kit)	1	Unknown	Unknown	M	>60			10.5	N	48	Estimated from figure
569	Jafarzadeh	2011	Eastern Mediterranean	Iran (Islamic Republic of)	Rafsanjan, Kerman province	Unknown	2007-2008	Age- and gender-matched healthy controls in a study of ischaemic heart disease	Y	IgG ELISA (Euroimmun, Lübeck, Germany)	Unknown	Unknown	Unknown	F+M	53.0	60	16.98	28.3	N	49
571	Panchanadeswaran, Jennings, Caceres, Uma	2006, 2008, 2007, 2006	South-East Asia	India	Chennai	NIHM Collaborative HIV/STI Prevention Trial ("the Trial")	2001	General population of "slum communities"	Y	HerpeSelect 2 ELISA (MRL, Focus Technologies, Los Angeles, California, USA)	1.1	Unknown	Unknown	F+M	28 (18-40)	1620	214	13.2099	N	131, 50, 132, 193
572	Panchanadeswaran, Jennings, Caceres, Uma	2006, 2008, 2007, 2006	South-East Asia	India	Chennai	NIHM Collaborative HIV/STI Prevention Trial ("the Trial")	2001	General population of "slum communities"	Y	HerpeSelect 2 ELISA (MRL, Focus Technologies, Los Angeles, California, USA)	1.1	Unknown	Unknown	F	28 (18-40)	850	136	16	Y	131, 50, 132, 193
573	Panchanadeswaran, Jennings, Caceres, Uma	2006, 2008, 2007, 2006	South-East Asia	India	Chennai	NIHM Collaborative HIV/STI Prevention Trial ("the Trial")	2001	General population of "slum communities"	Y	HerpeSelect 2 ELISA (MRL, Focus Technologies, Los Angeles, California, USA)	1.1	Unknown	Unknown	M	28 (18-40)	770	78	10.1299	Y	131, 50, 132, 193
575	Jewkes, Jewkes, Jewkes	2008, 2010, 2010	Africa	South Africa	Rural areas, Eastern Cape province	Stepping Stones	2003-2004	General population part of an RCT of an HIV intervention programme (baseline)	Y	Two IgG HSV-2 ELISAs: Kalon (Kalon Biological, Aldershot, United Kingdom) and HerpeSelect Immunoblot IgG (Focus Technologies, Cypress, CA, USA); discrepant results resolved by CAPTIA IgG type 2 ELISA	Unknown	Unknown	Unknown	F+M	15-26	2719.61	542	19.9294	N	51, 52, 194
576	Jewkes, Jewkes, Jewkes	2008, 2010, 2010	Africa	South Africa	Rural areas, Eastern Cape province	Stepping Stones	2003-2004	General population part of an RCT of an HIV intervention programme (baseline)	Y	Two IgG HSV-2 ELISAs: Kalon (Kalon Biological, Aldershot, United Kingdom) and HerpeSelect Immunoblot IgG (Focus Technologies, Cypress, CA, USA); discrepant results resolved by CAPTIA IgG type 2 ELISA	Unknown	Unknown	Unknown	F	15-26	1390	407	29.2807	Y	51, 52, 194
577	Jewkes, Jewkes, Jewkes	2008, 2010, 2010	Africa	South Africa	Rural areas, Eastern Cape province	Stepping Stones	2003-2004	General population part of an RCT of an HIV intervention programme (baseline)	Y	Two IgG HSV-2 ELISAs: Kalon (Kalon Biological, Aldershot, United Kingdom) and HerpeSelect Immunoblot IgG (Focus Technologies, Cypress, CA, USA); discrepant results resolved by CAPTIA IgG type 2 ELISA	Unknown	Unknown	Unknown	M	15-26	1329.61	135	10.1533	Y	51, 52, 194
584	Jonsson	2006	Europe	Sweden	Unknown	Unknown	1990-1991	General population	Y	In-house gG-2 peptide ELISA	0.45 x OD_PS	86	97	F+M	18->66	2399	313	13.0471	N	53
585	Jonsson	2006	Europe	Sweden	Unknown	Unknown	1990-1991	General population	Y	In-house gG-2 peptide ELISA	0.45 x OD_PS	86	97	F+M	18-25	772	76	9.84456	N	53
586	Jonsson	2006	Europe	Sweden	Unknown	Unknown	1990-1991	General population	Y	In-house gG-2 peptide ELISA	0.45 x OD_PS	86	97	F+M	26-35	398	58	14.5729	N	53
587	Jonsson	2006	Europe	Sweden	Unknown	Unknown	1990-1991	General population	Y	In-house gG-2 peptide ELISA	0.45 x OD_PS	86	97	F+M	36-45	383	63	16.4491	N	53
588	Jonsson	2006	Europe	Sweden	Unknown	Unknown	1990-1991	General population	Y	In-house gG-2 peptide ELISA	0.45 x OD_PS	86	97	F+M	46-55	388	57	14.6907	N	53
589	Jonsson	2006	Europe	Sweden	Unknown	Unknown	1990-1991	General population	Y	In-house gG-2 peptide ELISA	0.45 x OD_PS	86	97	F+M	56-65	309	37	11.9741	N	53
590	Jonsson	2006	Europe	Sweden	Unknown	Unknown	1990-1991	General population	Y	In-house gG-2 peptide ELISA	0.45 x OD_PS	86	97	F+M	>66	149	22	14.7651	N	53
591	Jonsson	2006	Europe	Sweden	Unknown	Unknown	1996-1997	General population	Y	In-house gG-2 peptide ELISA	0.45 x OD_PS	86	97	F+M	18-55	500	82	16.4	N	53
592	Jonsson	2006	Europe	Sweden	Unknown	Unknown	1996-1997	General population	Y	In-house gG-2 peptide ELISA	0.45 x OD_PS	86	97	F+M	26-35	100	20	20	N	53
593	Jonsson	2006	Europe	Sweden	Unknown	Unknown	1996-1997	General population	Y	In-house gG-2 peptide ELISA	0.45 x OD_PS	86	97	F+M	36-45	200	34	17	N	53
594	Jonsson	2006	Europe	Sweden	Unknown	Unknown	1996-1997	General population	Y	In-house gG-2 peptide ELISA	0.45 x OD_PS	86	97	F+M	46-55	200	28	14	N	53
596	Jonsson	2006	Europe	Sweden	Unknown	Unknown	1990-1997	General population	Y	In-house gG-2 peptide ELISA	0.45 x OD_PS	86	97	F	18-21			10.1	N	53	Estimated from figure
597	Jonsson	2006	Europe	Sweden	Unknown	Unknown	1990-1997	General population	Y	In-house gG-2 peptide ELISA	0.45 x OD_PS	86	97	F	22-25			9.8	N	53	Estimated from figure
598	Jonsson	2006	Europe	Sweden	Unknown	Unknown	1990-1997	General population	Y	In-house gG-2 peptide ELISA	0.45 x OD_PS	86	97	F	26-30			18	N	53	Estimated from figure
599	Jonsson	2006	Europe	Sweden	Unknown	Unknown	1990-1997	General population	Y	In-house gG-2 peptide ELISA	0.45 x OD_PS	86	97	F	31-35			21.9	N	53
600	Jonsson	2006	Europe	Sweden	Unknown	Unknown	1990-1997	General population	Y	In-house gG-2 peptide ELISA	0.45 x OD_PS	86	97	F	36-40			17.6	N	53	Estimated from figure
601	Jonsson	2006	Europe	Sweden	Unknown	Unknown	1990-1997	General population	Y	In-house gG-2 peptide ELISA	0.45 x OD_PS	86	97	F	41-45			22.6	N	53	Estimated from figure
602	Jonsson	2006	Europe	Sweden	Unknown	Unknown	1990-1997	General population	Y	In-house gG-2 peptide ELISA	0.45 x OD_PS	86	97	F	46-50			13.2	N	53	Estimated from figure
603	Jonsson	2006	Europe	Sweden	Unknown	Unknown	1990-1997	General population	Y	In-house gG-2 peptide ELISA	0.45 x OD_PS	86	97	F	51-55			15.4	N	53	Estimated from figure
605	Jonsson	2006	Europe	Sweden	Unknown	Unknown	1990-1997	General population	Y	In-house gG-2 peptide ELISA	0.45 x OD_PS	86	97	M	18-21			8.6	N	53	Estimated from figure
606	Jonsson	2006	Europe	Sweden	Unknown	Unknown	1990-1997	General population	Y	In-house gG-2 peptide ELISA	0.45 x OD_PS	86	97	M	22-25			11	N	53	Estimated from figure
607	Jonsson	2006	Europe	Sweden	Unknown	Unknown	1990-1997	General population	Y	In-house gG-2 peptide ELISA	0.45 x OD_PS	86	97	M	26-30			9.2	N	53	Estimated from figure
608	Jonsson	2006	Europe	Sweden	Unknown	Unknown	1990-1997	General population	Y	In-house gG-2 peptide ELISA	0.45 x OD_PS	86	97	M	31-35			11.9	N	53
609	Jonsson	2006	Europe	Sweden	Unknown	Unknown	1990-1997	General population	Y	In-house gG-2 peptide ELISA	0.45 x OD_PS	86	97	M	36-40			10.8	N	53	Estimated from figure
610	Jonsson	2006	Europe	Sweden	Unknown	Unknown	1990-1997	General population	Y	In-house gG-2 peptide ELISA	0.45 x OD_PS	86	97	M	41-45			15.8	N	53	Estimated from figure
611	Jonsson	2006	Europe	Sweden	Unknown	Unknown	1990-1997	General population	Y	In-house gG-2 peptide ELISA	0.45 x OD_PS	86	97	M	46-50			14.2	N	53	Estimated from figure
612	Jonsson	2006	Europe	Sweden	Unknown	Unknown	1990-1997	General population	Y	In-house gG-2 peptide ELISA	0.45 x OD_PS	86	97	M	51-55			15.2	N	53	Estimated from figure
613	Juhl	2010	Europe	Germany	Lübeck	Unknown	Unknown	Blood donors with no herpes labialis/genitalis on date of donation	Y	ELISA (Herpesscan HSV-Type 1 and 2; Euro-Diagnostica, Malmö, Sweden); negative HSV-1 results and some HSV-1 positives confirmed by HSV-1 Western blot, all HSV-2 positives and some HSV-2 negatives confirmed by Western blot	Unknown	Unknown	Unknown	F+M	18-67	653	48	7.35069	N	54
614	Juhl	2010	Europe	Germany	Lübeck	Unknown	Unknown	Blood donors with no herpes labialis/genitalis on date of donation	Y	ELISA (Herpesscan HSV-Type 1 and 2; Euro-Diagnostica, Malmö, Sweden); negative HSV-1 results and some HSV-1 positives confirmed by HSV-1 Western blot, all HSV-2 positives and some HSV-2 negatives confirmed by Western blot	Unknown	Unknown	Unknown	F+M	18-22	80	1	1.25	N	54	Estimated from figure
615	Juhl	2010	Europe	Germany	Lübeck	Unknown	Unknown	Blood donors with no herpes labialis/genitalis on date of donation	Y	ELISA (Herpesscan HSV-Type 1 and 2; Euro-Diagnostica, Malmö, Sweden); negative HSV-1 results and some HSV-1 positives confirmed by HSV-1 Western blot, all HSV-2 positives and some HSV-2 negatives confirmed by Western blot	Unknown	Unknown	Unknown	F+M	23-27	120	3	2.5	N	54	Estimated from figure
616	Juhl	2010	Europe	Germany	Lübeck	Unknown	Unknown	Blood donors with no herpes labialis/genitalis on date of donation	Y	ELISA (Herpesscan HSV-Type 1 and 2; Euro-Diagnostica, Malmö, Sweden); negative HSV-1 results and some HSV-1 positives confirmed by HSV-1 Western blot, all HSV-2 positives and some HSV-2 negatives confirmed by Western blot	Unknown	Unknown	Unknown	F+M	28-32	113	5	4.42478	N	54	Estimated from figure
617	Juhl	2010	Europe	Germany	Lübeck	Unknown	Unknown	Blood donors with no herpes labialis/genitalis on date of donation	Y	ELISA (Herpesscan HSV-Type 1 and 2; Euro-Diagnostica, Malmö, Sweden); negative HSV-1 results and some HSV-1 positives confirmed by HSV-1 Western blot, all HSV-2 positives and some HSV-2 negatives confirmed by Western blot	Unknown	Unknown	Unknown	F+M	33-37	100	8	8	N	54	Estimated from figure
618	Juhl	2010	Europe	Germany	Lübeck	Unknown	Unknown	Blood donors with no herpes labialis/genitalis on date of donation	Y	ELISA (Herpesscan HSV-Type 1 and 2; Euro-Diagnostica, Malmö, Sweden); negative HSV-1 results and some HSV-1 positives confirmed by HSV-1 Western blot, all HSV-2 positives and some HSV-2 negatives confirmed by Western blot	Unknown	Unknown	Unknown	F+M	38-42	74	7	9.45946	N	54	Estimated from figure
619	Juhl	2010	Europe	Germany	Lübeck	Unknown	Unknown	Blood donors with no herpes labialis/genitalis on date of donation	Y	ELISA (Herpesscan HSV-Type 1 and 2; Euro-Diagnostica, Malmö, Sweden); negative HSV-1 results and some HSV-1 positives confirmed by HSV-1 Western blot, all HSV-2 positives and some HSV-2 negatives confirmed by Western blot	Unknown	Unknown	Unknown	F+M	43-47	52	9	17.3077	N	54	Estimated from figure
620	Juhl	2010	Europe	Germany	Lübeck	Unknown	Unknown	Blood donors with no herpes labialis/genitalis on date of donation	Y	ELISA (Herpesscan HSV-Type 1 and 2; Euro-Diagnostica, Malmö, Sweden); negative HSV-1 results and some HSV-1 positives confirmed by HSV-1 Western blot, all HSV-2 positives and some HSV-2 negatives confirmed by Western blot	Unknown	Unknown	Unknown	F+M	48-52	35	5	14.2857	N	54	Estimated from figure
621	Juhl	2010	Europe	Germany	Lübeck	Unknown	Unknown	Blood donors with no herpes labialis/genitalis on date of donation	Y	ELISA (Herpesscan HSV-Type 1 and 2; Euro-Diagnostica, Malmö, Sweden); negative HSV-1 results and some HSV-1 positives confirmed by HSV-1 Western blot, all HSV-2 positives and some HSV-2 negatives confirmed by Western blot	Unknown	Unknown	Unknown	F+M	53-57	47	3	6.38298	N	54	Estimated from figure
622	Juhl	2010	Europe	Germany	Lübeck	Unknown	Unknown	Blood donors with no herpes labialis/genitalis on date of donation	Y	ELISA (Herpesscan HSV-Type 1 and 2; Euro-Diagnostica, Malmö, Sweden); negative HSV-1 results and some HSV-1 positives confirmed by HSV-1 Western blot, all HSV-2 positives and some HSV-2 negatives confirmed by Western blot	Unknown	Unknown	Unknown	F+M	58-67	32	7	21.875	N	54	Estimated from figure
623	Juhl	2010	Europe	Germany	Lübeck	Unknown	Unknown	Blood donors with no herpes labialis/genitalis on date of donation	Y	ELISA (Herpesscan HSV-Type 1 and 2; Euro-Diagnostica, Malmö, Sweden); negative HSV-1 results and some HSV-1 positives confirmed by HSV-1 Western blot, all HSV-2 positives and some HSV-2 negatives confirmed by Western blot	Unknown	Unknown	Unknown	F	18-67	269	23	8.55019	N	54	Estimated from figure
624	Juhl	2010	Europe	Germany	Lübeck	Unknown	Unknown	Blood donors with no herpes labialis/genitalis on date of donation	Y	ELISA (Herpesscan HSV-Type 1 and 2; Euro-Diagnostica, Malmö, Sweden); negative HSV-1 results and some HSV-1 positives confirmed by HSV-1 Western blot, all HSV-2 positives and some HSV-2 negatives confirmed by Western blot	Unknown	Unknown	Unknown	F	18-22	42	0.84	2	Y	54	Estimated from figure
625	Juhl	2010	Europe	Germany	Lübeck	Unknown	Unknown	Blood donors with no herpes labialis/genitalis on date of donation	Y	ELISA (Herpesscan HSV-Type 1 and 2; Euro-Diagnostica, Malmö, Sweden); negative HSV-1 results and some HSV-1 positives confirmed by HSV-1 Western blot, all HSV-2 positives and some HSV-2 negatives confirmed by Western blot	Unknown	Unknown	Unknown	F	23-27	53	2.12	4	Y	54	Estimated from figure
626	Juhl	2010	Europe	Germany	Lübeck	Unknown	Unknown	Blood donors with no herpes labialis/genitalis on date of donation	Y	ELISA (Herpesscan HSV-Type 1 and 2; Euro-Diagnostica, Malmö, Sweden); negative HSV-1 results and some HSV-1 positives confirmed by HSV-1 Western blot, all HSV-2 positives and some HSV-2 negatives confirmed by Western blot	Unknown	Unknown	Unknown	F	28-32	41	0.82	2	Y	54	Estimated from figure
627	Juhl	2010	Europe	Germany	Lübeck	Unknown	Unknown	Blood donors with no herpes labialis/genitalis on date of donation	Y	ELISA (Herpesscan HSV-Type 1 and 2; Euro-Diagnostica, Malmö, Sweden); negative HSV-1 results and some HSV-1 positives confirmed by HSV-1 Western blot, all HSV-2 positives and some HSV-2 negatives confirmed by Western blot	Unknown	Unknown	Unknown	F	33-37	36	2.88	8	Y	54	Estimated from figure
628	Juhl	2010	Europe	Germany	Lübeck	Unknown	Unknown	Blood donors with no herpes labialis/genitalis on date of donation	Y	ELISA (Herpesscan HSV-Type 1 and 2; Euro-Diagnostica, Malmö, Sweden); negative HSV-1 results and some HSV-1 positives confirmed by HSV-1 Western blot, all HSV-2 positives and some HSV-2 negatives confirmed by Western blot	Unknown	Unknown	Unknown	F	38-42	23	2.99	13	Y	54	Estimated from figure
629	Juhl	2010	Europe	Germany	Lübeck	Unknown	Unknown	Blood donors with no herpes labialis/genitalis on date of donation	Y	ELISA (Herpesscan HSV-Type 1 and 2; Euro-Diagnostica, Malmö, Sweden); negative HSV-1 results and some HSV-1 positives confirmed by HSV-1 Western blot, all HSV-2 positives and some HSV-2 negatives confirmed by Western blot	Unknown	Unknown	Unknown	F	43-47	22	5.06	23	Y	54	Estimated from figure
630	Juhl	2010	Europe	Germany	Lübeck	Unknown	Unknown	Blood donors with no herpes labialis/genitalis on date of donation	Y	ELISA (Herpesscan HSV-Type 1 and 2; Euro-Diagnostica, Malmö, Sweden); negative HSV-1 results and some HSV-1 positives confirmed by HSV-1 Western blot, all HSV-2 positives and some HSV-2 negatives confirmed by Western blot	Unknown	Unknown	Unknown	F	48-52	17	2.04	12	N	54	Estimated from figure
631	Juhl	2010	Europe	Germany	Lübeck	Unknown	Unknown	Blood donors with no herpes labialis/genitalis on date of donation	Y	ELISA (Herpesscan HSV-Type 1 and 2; Euro-Diagnostica, Malmö, Sweden); negative HSV-1 results and some HSV-1 positives confirmed by HSV-1 Western blot, all HSV-2 positives and some HSV-2 negatives confirmed by Western blot	Unknown	Unknown	Unknown	F	53-57	22	1.98	9	N	54	Estimated from figure
632	Juhl	2010	Europe	Germany	Lübeck	Unknown	Unknown	Blood donors with no herpes labialis/genitalis on date of donation	Y	ELISA (Herpesscan HSV-Type 1 and 2; Euro-Diagnostica, Malmö, Sweden); negative HSV-1 results and some HSV-1 positives confirmed by HSV-1 Western blot, all HSV-2 positives and some HSV-2 negatives confirmed by Western blot	Unknown	Unknown	Unknown	F	58-67	13	4.03	31	N	54	Estimated from figure
633	Juhl	2010	Europe	Germany	Lübeck	Unknown	Unknown	Blood donors with no herpes labialis/genitalis on date of donation	Y	ELISA (Herpesscan HSV-Type 1 and 2; Euro-Diagnostica, Malmö, Sweden); negative HSV-1 results and some HSV-1 positives confirmed by HSV-1 Western blot, all HSV-2 positives and some HSV-2 negatives confirmed by Western blot	Unknown	Unknown	Unknown	M	18-67	384	25	6.51042	N	54	Estimated from figure
634	Juhl	2010	Europe	Germany	Lübeck	Unknown	Unknown	Blood donors with no herpes labialis/genitalis on date of donation	Y	ELISA (Herpesscan HSV-Type 1 and 2; Euro-Diagnostica, Malmö, Sweden); negative HSV-1 results and some HSV-1 positives confirmed by HSV-1 Western blot, all HSV-2 positives and some HSV-2 negatives confirmed by Western blot	Unknown	Unknown	Unknown	M	18-22	38	0	0	Y	54	Estimated from figure
635	Juhl	2010	Europe	Germany	Lübeck	Unknown	Unknown	Blood donors with no herpes labialis/genitalis on date of donation	Y	ELISA (Herpesscan HSV-Type 1 and 2; Euro-Diagnostica, Malmö, Sweden); negative HSV-1 results and some HSV-1 positives confirmed by HSV-1 Western blot, all HSV-2 positives and some HSV-2 negatives confirmed by Western blot	Unknown	Unknown	Unknown	M	23-27	67	1.34	2	Y	54	Estimated from figure
636	Juhl	2010	Europe	Germany	Lübeck	Unknown	Unknown	Blood donors with no herpes labialis/genitalis on date of donation	Y	ELISA (Herpesscan HSV-Type 1 and 2; Euro-Diagnostica, Malmö, Sweden); negative HSV-1 results and some HSV-1 positives confirmed by HSV-1 Western blot, all HSV-2 positives and some HSV-2 negatives confirmed by Western blot	Unknown	Unknown	Unknown	M	28-32	72	4.32	6	Y	54	Estimated from figure
637	Juhl	2010	Europe	Germany	Lübeck	Unknown	Unknown	Blood donors with no herpes labialis/genitalis on date of donation	Y	ELISA (Herpesscan HSV-Type 1 and 2; Euro-Diagnostica, Malmö, Sweden); negative HSV-1 results and some HSV-1 positives confirmed by HSV-1 Western blot, all HSV-2 positives and some HSV-2 negatives confirmed by Western blot	Unknown	Unknown	Unknown	M	33-37	64	5.12	8	Y	54	Estimated from figure
638	Juhl	2010	Europe	Germany	Lübeck	Unknown	Unknown	Blood donors with no herpes labialis/genitalis on date of donation	Y	ELISA (Herpesscan HSV-Type 1 and 2; Euro-Diagnostica, Malmö, Sweden); negative HSV-1 results and some HSV-1 positives confirmed by HSV-1 Western blot, all HSV-2 positives and some HSV-2 negatives confirmed by Western blot	Unknown	Unknown	Unknown	M	38-42	51	4.08	8	Y	54	Estimated from figure
639	Juhl	2010	Europe	Germany	Lübeck	Unknown	Unknown	Blood donors with no herpes labialis/genitalis on date of donation	Y	ELISA (Herpesscan HSV-Type 1 and 2; Euro-Diagnostica, Malmö, Sweden); negative HSV-1 results and some HSV-1 positives confirmed by HSV-1 Western blot, all HSV-2 positives and some HSV-2 negatives confirmed by Western blot	Unknown	Unknown	Unknown	M	43-47	30	3.9	13	Y	54	Estimated from figure
640	Juhl	2010	Europe	Germany	Lübeck	Unknown	Unknown	Blood donors with no herpes labialis/genitalis on date of donation	Y	ELISA (Herpesscan HSV-Type 1 and 2; Euro-Diagnostica, Malmö, Sweden); negative HSV-1 results and some HSV-1 positives confirmed by HSV-1 Western blot, all HSV-2 positives and some HSV-2 negatives confirmed by Western blot	Unknown	Unknown	Unknown	M	48-52	18	3.06	17	N	54	Estimated from figure
641	Juhl	2010	Europe	Germany	Lübeck	Unknown	Unknown	Blood donors with no herpes labialis/genitalis on date of donation	Y	ELISA (Herpesscan HSV-Type 1 and 2; Euro-Diagnostica, Malmö, Sweden); negative HSV-1 results and some HSV-1 positives confirmed by HSV-1 Western blot, all HSV-2 positives and some HSV-2 negatives confirmed by Western blot	Unknown	Unknown	Unknown	M	53-57	25	1	4	N	54	Estimated from figure
642	Juhl	2010	Europe	Germany	Lübeck	Unknown	Unknown	Blood donors with no herpes labialis/genitalis on date of donation	Y	ELISA (Herpesscan HSV-Type 1 and 2; Euro-Diagnostica, Malmö, Sweden); negative HSV-1 results and some HSV-1 positives confirmed by HSV-1 Western blot, all HSV-2 positives and some HSV-2 negatives confirmed by Western blot	Unknown	Unknown	Unknown	M	58-67	19	3.04	16	N	54	Estimated from figure
643	Kasubi	2006	Africa	United Republic of Tanzania	Dar es Salaam	Unknown	Unknown	Children and young people	Y	Western blot and IgG ELISA?	?	Unknown	Unknown	F+M	1-20	547	151	27.6051	N	55
644	Kasubi	2006	Africa	United Republic of Tanzania	Dar es Salaam	Unknown	Unknown	Children and young people	Y	Western blot and IgG ELISA?	?	Unknown	Unknown	F+M	1-4	97	19	19.5876	N	55
645	Kasubi	2006	Africa	United Republic of Tanzania	Dar es Salaam	Unknown	Unknown	Children and young people	Y	Western blot and IgG ELISA?	?	Unknown	Unknown	F+M	5-8	108	16	14.8148	N	55
646	Kasubi	2006	Africa	United Republic of Tanzania	Dar es Salaam	Unknown	Unknown	Children and young people	Y	Western blot and IgG ELISA?	?	Unknown	Unknown	F+M	9-12	118	29	24.5763	N	55
647	Kasubi	2006	Africa	United Republic of Tanzania	Dar es Salaam	Unknown	Unknown	Children and young people	Y	Western blot and IgG ELISA?	?	Unknown	Unknown	F+M	13-16	97	32	32.9897	N	55
648	Kasubi	2006	Africa	United Republic of Tanzania	Dar es Salaam	Unknown	Unknown	Children and young people	Y	Western blot and IgG ELISA?	?	Unknown	Unknown	F+M	17-20	127	55	43.3071	N	55
649	Kaur	2005	South-East Asia	India	Unknown	Unknown	Unknown	Family planning clinic attendees without a history of an STI	Y	HSV-1 and -2 IgG ELISA (Novum Diagnostics)	?	Unknown	Unknown	F+M	16-40	120	36	30	N	56
650	Kaur	2005	South-East Asia	India	Unknown	Unknown	Unknown	Family planning clinic attendees without a history of an STI	Y	HSV-1 and -2 IgG ELISA (Novum Diagnostics)	?	Unknown	Unknown	F+M	16-20	24.8687	3	12.0634	N	56
651	Kaur	2005	South-East Asia	India	Unknown	Unknown	Unknown	Family planning clinic attendees without a history of an STI	Y	HSV-1 and -2 IgG ELISA (Novum Diagnostics)	?	Unknown	Unknown	F+M	21-25	37.094	7	18.871	N	56
652	Kaur	2005	South-East Asia	India	Unknown	Unknown	Unknown	Family planning clinic attendees without a history of an STI	Y	HSV-1 and -2 IgG ELISA (Novum Diagnostics)	?	Unknown	Unknown	F+M	26-30	32.0828	11	34.2863	N	56
653	Kaur	2005	South-East Asia	India	Unknown	Unknown	Unknown	Family planning clinic attendees without a history of an STI	Y	HSV-1 and -2 IgG ELISA (Novum Diagnostics)	?	Unknown	Unknown	F+M	31-35	12.0093	6	49.9611	N	56
654	Kaur	2005	South-East Asia	India	Unknown	Unknown	Unknown	Family planning clinic attendees without a history of an STI	Y	HSV-1 and -2 IgG ELISA (Novum Diagnostics)	?	Unknown	Unknown	F+M	36-40	14	9	64.2857	N	56
655	Kaur	2005	South-East Asia	India	Unknown	Unknown	Unknown	Family planning clinic attendees without a history of an STI	Y	HSV-1 and -2 IgG ELISA (Novum Diagnostics)	?	Unknown	Unknown	F	16-40	60	12	20	N	56
656	Kaur	2005	South-East Asia	India	Unknown	Unknown	Unknown	Family planning clinic attendees without a history of an STI	Y	HSV-1 and -2 IgG ELISA (Novum Diagnostics)	?	Unknown	Unknown	F	16-20	12.0482	1	8.3	Y	56
657	Kaur	2005	South-East Asia	India	Unknown	Unknown	Unknown	Family planning clinic attendees without a history of an STI	Y	HSV-1 and -2 IgG ELISA (Novum Diagnostics)	?	Unknown	Unknown	F	21-25	17.094	2	11.7	Y	56
658	Kaur	2005	South-East Asia	India	Unknown	Unknown	Unknown	Family planning clinic attendees without a history of an STI	Y	HSV-1 and -2 IgG ELISA (Novum Diagnostics)	?	Unknown	Unknown	F	26-30	18.0723	3	16.6	Y	56
659	Kaur	2005	South-East Asia	India	Unknown	Unknown	Unknown	Family planning clinic attendees without a history of an STI	Y	HSV-1 and -2 IgG ELISA (Novum Diagnostics)	?	Unknown	Unknown	F	31-35	7.00935	3	42.8	Y	56
660	Kaur	2005	South-East Asia	India	Unknown	Unknown	Unknown	Family planning clinic attendees without a history of an STI	Y	HSV-1 and -2 IgG ELISA (Novum Diagnostics)	?	Unknown	Unknown	F	36-40	6	3	50	Y	56
661	Kaur	2005	South-East Asia	India	Unknown	Unknown	Unknown	Family planning clinic attendees without a history of an STI	Y	HSV-1 and -2 IgG ELISA (Novum Diagnostics)	?	Unknown	Unknown	M	16-40	60	24	40	N	56
662	Kaur	2005	South-East Asia	India	Unknown	Unknown	Unknown	Family planning clinic attendees without a history of an STI	Y	HSV-1 and -2 IgG ELISA (Novum Diagnostics)	?	Unknown	Unknown	M	16-20	12.8205	2	15.6	Y	56
663	Kaur	2005	South-East Asia	India	Unknown	Unknown	Unknown	Family planning clinic attendees without a history of an STI	Y	HSV-1 and -2 IgG ELISA (Novum Diagnostics)	?	Unknown	Unknown	M	21-25	20	5	25	Y	56
664	Kaur	2005	South-East Asia	India	Unknown	Unknown	Unknown	Family planning clinic attendees without a history of an STI	Y	HSV-1 and -2 IgG ELISA (Novum Diagnostics)	?	Unknown	Unknown	M	26-30	14.0105	8	57.1	Y	56
665	Kaur	2005	South-East Asia	India	Unknown	Unknown	Unknown	Family planning clinic attendees without a history of an STI	Y	HSV-1 and -2 IgG ELISA (Novum Diagnostics)	?	Unknown	Unknown	M	31-35	5	3	60	Y	56
666	Kaur	2005	South-East Asia	India	Unknown	Unknown	Unknown	Family planning clinic attendees without a history of an STI	Y	HSV-1 and -2 IgG ELISA (Novum Diagnostics)	?	Unknown	Unknown	M	36-40	8	6	75	Y	56
667	Khryanin	2007	Europe	Russian Federation	Novosibirsk city, and Tyva and Altai republics (remote rural settlements)	Unknown	Unknown	General population	Y	HSV-2 IgG ELISA (VectoHSV-2 IgG Vector-Best, Novosibirsk, Russian Federation)	Unknown	Unknown	Unknown	F+M	47.2 (F), 49.7 (M)	443	89.929	20.3	N	57
668	Khryanin	2007	Europe	Russian Federation	Novosibirsk city, and Tyva and Altai republics (remote rural settlements)	Unknown	Unknown	General population	Y	HSV-2 IgG ELISA (VectoHSV-2 IgG Vector-Best, Novosibirsk, Russian Federation)	Unknown	Unknown	Unknown	F+M	25-44			18.6	N	57
669	Khryanin	2007	Europe	Russian Federation	Novosibirsk city, and Tyva and Altai republics (remote rural settlements)	Unknown	Unknown	General population	Y	HSV-2 IgG ELISA (VectoHSV-2 IgG Vector-Best, Novosibirsk, Russian Federation)	Unknown	Unknown	Unknown	F+M	45-54			25.2	N	57
670	Khryanin	2007	Europe	Russian Federation	Novosibirsk city, and Tyva and Altai republics (remote rural settlements)	Unknown	Unknown	General population	Y	HSV-2 IgG ELISA (VectoHSV-2 IgG Vector-Best, Novosibirsk, Russian Federation)	Unknown	Unknown	Unknown	F+M	55-64			18.2	N	57
671	Khryanin	2007	Europe	Russian Federation	Novosibirsk city, and Tyva and Altai republics (remote rural settlements)	Unknown	Unknown	General population	Y	HSV-2 IgG ELISA (VectoHSV-2 IgG Vector-Best, Novosibirsk, Russian Federation)	Unknown	Unknown	Unknown	F	47.2	223	55.973	25.1	N	57
672	Khryanin	2007	Europe	Russian Federation	Novosibirsk city, and Tyva and Altai republics (remote rural settlements)	Unknown	Unknown	General population	Y	HSV-2 IgG ELISA (VectoHSV-2 IgG Vector-Best, Novosibirsk, Russian Federation)	Unknown	Unknown	Unknown	F	25-44			24.1	N	57
673	Khryanin	2007	Europe	Russian Federation	Novosibirsk city, and Tyva and Altai republics (remote rural settlements)	Unknown	Unknown	General population	Y	HSV-2 IgG ELISA (VectoHSV-2 IgG Vector-Best, Novosibirsk, Russian Federation)	Unknown	Unknown	Unknown	F	45-54			30.9	N	57
674	Khryanin	2007	Europe	Russian Federation	Novosibirsk city, and Tyva and Altai republics (remote rural settlements)	Unknown	Unknown	General population	Y	HSV-2 IgG ELISA (VectoHSV-2 IgG Vector-Best, Novosibirsk, Russian Federation)	Unknown	Unknown	Unknown	F	55-64			17.4	N	57
675	Khryanin	2007	Europe	Russian Federation	Novosibirsk city, and Tyva and Altai republics (remote rural settlements)	Unknown	Unknown	General population	Y	HSV-2 IgG ELISA (VectoHSV-2 IgG Vector-Best, Novosibirsk, Russian Federation)	Unknown	Unknown	Unknown	M	49.7	220	34.1	15.5	N	57
676	Khryanin	2007	Europe	Russian Federation	Novosibirsk city, and Tyva and Altai republics (remote rural settlements)	Unknown	Unknown	General population	Y	HSV-2 IgG ELISA (VectoHSV-2 IgG Vector-Best, Novosibirsk, Russian Federation)	Unknown	Unknown	Unknown	M	25-44			7.5	N	57
677	Khryanin	2007	Europe	Russian Federation	Novosibirsk city, and Tyva and Altai republics (remote rural settlements)	Unknown	Unknown	General population	Y	HSV-2 IgG ELISA (VectoHSV-2 IgG Vector-Best, Novosibirsk, Russian Federation)	Unknown	Unknown	Unknown	M	45-54			15.9	N	57
678	Khryanin	2007	Europe	Russian Federation	Novosibirsk city, and Tyva and Altai republics (remote rural settlements)	Unknown	Unknown	General population	Y	HSV-2 IgG ELISA (VectoHSV-2 IgG Vector-Best, Novosibirsk, Russian Federation)	Unknown	Unknown	Unknown	M	55-64			19.2	N	57
679	Kim	2012	Western Pacific	Republic of Korea	Unknown	Unknown	2009-2010	Pregnant women	Y	HSV-2 serologic test	Unknown	Unknown	Unknown	F	31.6, 30.4	500	85	17	N	58
680	Kim	2012	Western Pacific	Republic of Korea	Unknown	Unknown	2009-2010	Pregnant women	Y	HSV-2 serologic test	Unknown	Unknown	Unknown	F	=<20	5	0	0	N	58
681	Kim	2012	Western Pacific	Republic of Korea	Unknown	Unknown	2009-2010	Pregnant women	Y	HSV-2 serologic test	Unknown	Unknown	Unknown	F	21-24	28	4	14.2857	Y	58
682	Kim	2012	Western Pacific	Republic of Korea	Unknown	Unknown	2009-2010	Pregnant women	Y	HSV-2 serologic test	Unknown	Unknown	Unknown	F	25-29	189	27	14.2857	Y	58
683	Kim	2012	Western Pacific	Republic of Korea	Unknown	Unknown	2009-2010	Pregnant women	Y	HSV-2 serologic test	Unknown	Unknown	Unknown	F	30-34	179	30	16.7598	Y	58
684	Kim	2012	Western Pacific	Republic of Korea	Unknown	Unknown	2009-2010	Pregnant women	Y	HSV-2 serologic test	Unknown	Unknown	Unknown	F	35-40	88	20	22.7273	Y	58
685	Kim	2012	Western Pacific	Republic of Korea	Unknown	Unknown	2009-2010	Pregnant women	Y	HSV-2 serologic test	Unknown	Unknown	Unknown	F	>=41	11	4	36.3636	N	58
689	Kirakoya-Samadoulougou	2011	Africa	Burkina Faso	Ouagadougou	Unknown	2003	General population	Y	HSV-2 ELISA (Kalon Biologic Ltd., Surrey, United Kingdom)	Unknown	Unknown	Unknown	F+M	26.6, 26.7	1674	330	19.7133	N	59
690	Kirakoya-Samadoulougou	2011	Africa	Burkina Faso	Ouagadougou	Unknown	2003	General population	Y	HSV-2 ELISA (Kalon Biologic Ltd., Surrey, United Kingdom)	Unknown	Unknown	Unknown	F+M	=<19	453	26	5.73951	N	59
691	Kirakoya-Samadoulougou	2011	Africa	Burkina Faso	Ouagadougou	Unknown	2003	General population	Y	HSV-2 ELISA (Kalon Biologic Ltd., Surrey, United Kingdom)	Unknown	Unknown	Unknown	F+M	20-29	668	102	15.2695	N	59
692	Kirakoya-Samadoulougou	2011	Africa	Burkina Faso	Ouagadougou	Unknown	2003	General population	Y	HSV-2 ELISA (Kalon Biologic Ltd., Surrey, United Kingdom)	Unknown	Unknown	Unknown	F+M	30-39	358	126	35.1955	N	59
693	Kirakoya-Samadoulougou	2011	Africa	Burkina Faso	Ouagadougou	Unknown	2003	General population	Y	HSV-2 ELISA (Kalon Biologic Ltd., Surrey, United Kingdom)	Unknown	Unknown	Unknown	F+M	40-49	195	76	38.9744	N	59
694	Kirakoya-Samadoulougou	2011	Africa	Burkina Faso	Ouagadougou	Unknown	2003	General population	Y	HSV-2 ELISA (Kalon Biologic Ltd., Surrey, United Kingdom)	Unknown	Unknown	Unknown	F	26.6	883	209	23.6693	N	59
695	Kirakoya-Samadoulougou	2011	Africa	Burkina Faso	Ouagadougou	Unknown	2003	General population	Y	HSV-2 ELISA (Kalon Biologic Ltd., Surrey, United Kingdom)	Unknown	Unknown	Unknown	F	=<19	260	18	6.92308	N	59
696	Kirakoya-Samadoulougou	2011	Africa	Burkina Faso	Ouagadougou	Unknown	2003	General population	Y	HSV-2 ELISA (Kalon Biologic Ltd., Surrey, United Kingdom)	Unknown	Unknown	Unknown	F	20-29	310	64	20.6452	Y	59
697	Kirakoya-Samadoulougou	2011	Africa	Burkina Faso	Ouagadougou	Unknown	2003	General population	Y	HSV-2 ELISA (Kalon Biologic Ltd., Surrey, United Kingdom)	Unknown	Unknown	Unknown	F	30-39	214	87	40.6542	Y	59
698	Kirakoya-Samadoulougou	2011	Africa	Burkina Faso	Ouagadougou	Unknown	2003	General population	Y	HSV-2 ELISA (Kalon Biologic Ltd., Surrey, United Kingdom)	Unknown	Unknown	Unknown	F	40-49	99	40	40.404	Y	59
699	Kirakoya-Samadoulougou	2011	Africa	Burkina Faso	Ouagadougou	Unknown	2003	General population	Y	HSV-2 ELISA (Kalon Biologic Ltd., Surrey, United Kingdom)	Unknown	Unknown	Unknown	M	26.7	791	121	15.2971	N	59
700	Kirakoya-Samadoulougou	2011	Africa	Burkina Faso	Ouagadougou	Unknown	2003	General population	Y	HSV-2 ELISA (Kalon Biologic Ltd., Surrey, United Kingdom)	Unknown	Unknown	Unknown	M	=<19	193	8	4.14508	N	59
701	Kirakoya-Samadoulougou	2011	Africa	Burkina Faso	Ouagadougou	Unknown	2003	General population	Y	HSV-2 ELISA (Kalon Biologic Ltd., Surrey, United Kingdom)	Unknown	Unknown	Unknown	M	20-29	358	38	10.6145	Y	59
702	Kirakoya-Samadoulougou	2011	Africa	Burkina Faso	Ouagadougou	Unknown	2003	General population	Y	HSV-2 ELISA (Kalon Biologic Ltd., Surrey, United Kingdom)	Unknown	Unknown	Unknown	M	30-39	144	39	27.0833	Y	59
703	Kirakoya-Samadoulougou	2011	Africa	Burkina Faso	Ouagadougou	Unknown	2003	General population	Y	HSV-2 ELISA (Kalon Biologic Ltd., Surrey, United Kingdom)	Unknown	Unknown	Unknown	M	40-49	96	36	37.5	Y	59
704	Kirakoya-Samadoulougou, Kirakoya-Samadoulougou	2011, 2008	Africa	Burkina Faso	Boulgou, Poni, Seno and Yatenga	Unknown	2003	Antenatal clinic attendees	Y	HSV-2 ELISA (Kalon Biologic Ltd., Surrey, United Kingdom)	Unknown	Unknown	Unknown	F	25.3	2018	362	17.9386	N	59, 60
705	Kirakoya-Samadoulougou, Kirakoya-Samadoulougou	2011, 2008	Africa	Burkina Faso	Boulgou, Poni, Seno and Yatenga	Unknown	2003	Antenatal clinic attendees	Y	HSV-2 ELISA (Kalon Biologic Ltd., Surrey, United Kingdom)	Unknown	Unknown	Unknown	F	=<19	438	35	7.99087	N	59, 60
706	Kirakoya-Samadoulougou, Kirakoya-Samadoulougou	2011, 2008	Africa	Burkina Faso	Boulgou, Poni, Seno and Yatenga	Unknown	2003	Antenatal clinic attendees	Y	HSV-2 ELISA (Kalon Biologic Ltd., Surrey, United Kingdom)	Unknown	Unknown	Unknown	F	20-29	1041	196	18.828	Y	59, 60
707	Kirakoya-Samadoulougou, Kirakoya-Samadoulougou	2011, 2008	Africa	Burkina Faso	Boulgou, Poni, Seno and Yatenga	Unknown	2003	Antenatal clinic attendees	Y	HSV-2 ELISA (Kalon Biologic Ltd., Surrey, United Kingdom)	Unknown	Unknown	Unknown	F	30-39	469	117	24.9467	Y	59, 60
708	Kirakoya-Samadoulougou, Kirakoya-Samadoulougou	2011, 2008	Africa	Burkina Faso	Boulgou, Poni, Seno and Yatenga	Unknown	2003	Antenatal clinic attendees	Y	HSV-2 ELISA (Kalon Biologic Ltd., Surrey, United Kingdom)	Unknown	Unknown	Unknown	F	40-49	70	14	20	Y	59, 60
709	Konda, Caceres, Clark	2005, 2007, 2007	Americas	Peru	Lima, Chiclayo and Trujillo	NIMH Collaborative HIV/STI Prevention Trial ("the Trial")	2000-2002	General population	Y	Type-specific EIA (HerpeSelect, Focus Technologies, Cypress, CA)	1.1	Unknown	Unknown	F	23.6	965	196	20.3109	N	61, 132, 133
710	Konda, Caceres, Clark	2005, 2007, 2007	Americas	Peru	Lima, Chiclayo and Trujillo	NIMH Collaborative HIV/STI Prevention Trial ("the Trial")	2000-2002	General population	Y	Type-specific EIA (HerpeSelect, Focus Technologies, Cypress, CA)	1.1	Unknown	Unknown	F	18-20	250	42	16.8	Y	61, 132, 133
711	Konda, Caceres, Clark	2005, 2007, 2007	Americas	Peru	Lima, Chiclayo and Trujillo	NIMH Collaborative HIV/STI Prevention Trial ("the Trial")	2000-2002	General population	Y	Type-specific EIA (HerpeSelect, Focus Technologies, Cypress, CA)	1.1	Unknown	Unknown	F	21-23	232	32	13.7931	Y	61, 132, 133
712	Konda, Caceres, Clark	2005, 2007, 2007	Americas	Peru	Lima, Chiclayo and Trujillo	NIMH Collaborative HIV/STI Prevention Trial ("the Trial")	2000-2002	General population	Y	Type-specific EIA (HerpeSelect, Focus Technologies, Cypress, CA)	1.1	Unknown	Unknown	F	24-26	226	49	21.6814	Y	61, 132, 133
713	Konda, Caceres, Clark	2005, 2007, 2007	Americas	Peru	Lima, Chiclayo and Trujillo	NIMH Collaborative HIV/STI Prevention Trial ("the Trial")	2000-2002	General population	Y	Type-specific EIA (HerpeSelect, Focus Technologies, Cypress, CA)	1.1	Unknown	Unknown	F	27-30	257	73	28.4047	Y	61, 132, 133
714	Konda, Caceres, Clark	2005, 2007, 2007	Americas	Peru	Lima, Chiclayo and Trujillo	NIMH Collaborative HIV/STI Prevention Trial ("the Trial")	2000-2002	General population	Y	Type-specific EIA (HerpeSelect, Focus Technologies, Cypress, CA)	1.1	Unknown	Unknown	M	22.3	670	47	7.01493	N	61, 132, 133
715	Konda, Caceres, Clark	2005, 2007, 2007	Americas	Peru	Lima, Chiclayo and Trujillo	NIMH Collaborative HIV/STI Prevention Trial ("the Trial")	2000-2002	General population	Y	Type-specific EIA (HerpeSelect, Focus Technologies, Cypress, CA)	1.1	Unknown	Unknown	M	18-20	253	12	4.74308	Y	61, 132, 133
716	Konda, Caceres, Clark	2005, 2007, 2007	Americas	Peru	Lima, Chiclayo and Trujillo	NIMH Collaborative HIV/STI Prevention Trial ("the Trial")	2000-2002	General population	Y	Type-specific EIA (HerpeSelect, Focus Technologies, Cypress, CA)	1.1	Unknown	Unknown	M	21-23	183	21	11.4754	Y	61, 132, 133
717	Konda, Caceres, Clark	2005, 2007, 2007	Americas	Peru	Lima, Chiclayo and Trujillo	NIMH Collaborative HIV/STI Prevention Trial ("the Trial")	2000-2002	General population	Y	Type-specific EIA (HerpeSelect, Focus Technologies, Cypress, CA)	1.1	Unknown	Unknown	M	24-26	130	10	7.69231	Y	61, 132, 133
718	Konda, Caceres, Clark	2005, 2007, 2007	Americas	Peru	Lima, Chiclayo and Trujillo	NIMH Collaborative HIV/STI Prevention Trial ("the Trial")	2000-2002	General population	Y	Type-specific EIA (HerpeSelect, Focus Technologies, Cypress, CA)	1.1	Unknown	Unknown	M	27-30	104	4	3.84615	Y	61, 132, 133
740	Heiligenberg, Kramer	2010, 2008	Europe	The Netherlands	Amsterdam	Amsterdam Health Monitor (AHM)	2004	General population	Y	HerpeSelect HSV-1 and HSV-2 antibody assays (Focus Technologies, USA)	1.1	Unknown	Unknown	F+M	49 (17-90)	1316	283	21.5046	N	134, 62	Equivocal samples excluded from denominator. Data from figures not used as considered too inaccurate
741	Heiligenberg, Kramer	2010, 2008	Europe	The Netherlands	Amsterdam	Amsterdam Health Monitor (AHM)	2004	General population	Y	HerpeSelect HSV-1 and HSV-2 antibody assays (Focus Technologies, USA)	1.1	Unknown	Unknown	F	47 (17-89)	711	166	23.3474	Y	134, 62	Equivocal samples excluded from denominator. Data from figures not used as considered too inaccurate
742	Heiligenberg, Kramer	2010, 2008	Europe	The Netherlands	Amsterdam	Amsterdam Health Monitor (AHM)	2004	General population	Y	HerpeSelect HSV-1 and HSV-2 antibody assays (Focus Technologies, USA)	1.1	Unknown	Unknown	M	52 (18-90)	605	117	19.3388	N	134, 62	Equivocal samples excluded from denominator. Data from figures not used as considered too inaccurate
743	Kucera	2012	Europe	Switzerland	Lausanne	Unknown	2004-2007	Pregnant women	Y	HSV-1 and HSV-2 IgG ELISAs (HerpeSelect, Focus Diagnostics, Cypress, CA)	1.1	Unknown	Unknown	F	30 (14-46)	1030	218	21.165	N	63
744	Kucera	2012	Europe	Switzerland	Lausanne	Unknown	2004-2007	Pregnant women	Y	HSV-1 and HSV-2 IgG ELISAs (HerpeSelect, Focus Diagnostics, Cypress, CA)	1.1	Unknown	Unknown	F	15-25	303	50.904	16.8	Y	63
745	Kucera	2012	Europe	Switzerland	Lausanne	Unknown	2004-2007	Pregnant women	Y	HSV-1 and HSV-2 IgG ELISAs (HerpeSelect, Focus Diagnostics, Cypress, CA)	1.1	Unknown	Unknown	F	26-35	595	124.95	21	Y	63
746	Kucera	2012	Europe	Switzerland	Lausanne	Unknown	2004-2007	Pregnant women	Y	HSV-1 and HSV-2 IgG ELISAs (HerpeSelect, Focus Diagnostics, Cypress, CA)	1.1	Unknown	Unknown	F	36-45	132	41.976	31.8	Y	63
757	Le	2009	Western Pacific	Viet Nam	Hanoi and Ho Chi Minh City	Unknown	1997	Ever married women	Y	Focus Diagnostics/MRL type-specific HSV-2 ELISA; a proportion retested using Western blot	1.1	Unknown	Unknown	F	<25->=65	2276	489.184	21.4931	N	64
758	Le	2009	Western Pacific	Viet Nam	Hanoi and Ho Chi Minh City	Unknown	1997	Ever married women	Y	Focus Diagnostics/MRL type-specific HSV-2 ELISA; a proportion retested using Western blot	1.1	Unknown	Unknown	F	<25	338	38.99	11.5355	N	64
759	Le	2009	Western Pacific	Viet Nam	Hanoi and Ho Chi Minh City	Unknown	1997	Ever married women	Y	Focus Diagnostics/MRL type-specific HSV-2 ELISA; a proportion retested using Western blot	1.1	Unknown	Unknown	F	25-34	432	66.969	15.5021	N	64
760	Le	2009	Western Pacific	Viet Nam	Hanoi and Ho Chi Minh City	Unknown	1997	Ever married women	Y	Focus Diagnostics/MRL type-specific HSV-2 ELISA; a proportion retested using Western blot	1.1	Unknown	Unknown	F	35-44	448	97.136	21.6821	N	64
761	Le	2009	Western Pacific	Viet Nam	Hanoi and Ho Chi Minh City	Unknown	1997	Ever married women	Y	Focus Diagnostics/MRL type-specific HSV-2 ELISA; a proportion retested using Western blot	1.1	Unknown	Unknown	F	45-54	411	100.036	24.3397	N	64
762	Le	2009	Western Pacific	Viet Nam	Hanoi and Ho Chi Minh City	Unknown	1997	Ever married women	Y	Focus Diagnostics/MRL type-specific HSV-2 ELISA; a proportion retested using Western blot	1.1	Unknown	Unknown	F	55-64	417	121.009	29.0189	N	64
763	Le	2009	Western Pacific	Viet Nam	Hanoi and Ho Chi Minh City	Unknown	1997	Ever married women	Y	Focus Diagnostics/MRL type-specific HSV-2 ELISA; a proportion retested using Western blot	1.1	Unknown	Unknown	F	>=65	230	65.044	28.28	N	64
764	Li	2011	Western Pacific	China	Southern China	Unknown	2004-2006	Pregnant women	Y	HSV-2 IgG ELISA (HOPE Laboratory, USA)	1	100	98.4	F	27.2 (21-39)	1740	410	23.5632	N	65
765	Li	2011	Western Pacific	China	Southern China	Unknown	2004-2006	Pregnant women	Y	HSV-2 IgG ELISA (HOPE Laboratory, USA)	1	100	98.4	F	20-25	412	76	18.4466	Y	65
766	Li	2011	Western Pacific	China	Southern China	Unknown	2004-2006	Pregnant women	Y	HSV-2 IgG ELISA (HOPE Laboratory, USA)	1	100	98.4	F	26-30	878	244	27.7904	Y	65
767	Li	2011	Western Pacific	China	Southern China	Unknown	2004-2006	Pregnant women	Y	HSV-2 IgG ELISA (HOPE Laboratory, USA)	1	100	98.4	F	31-35	330	71	21.5152	Y	65
768	Li	2011	Western Pacific	China	Southern China	Unknown	2004-2006	Pregnant women	Y	HSV-2 IgG ELISA (HOPE Laboratory, USA)	1	100	98.4	F	36-39	120	19	15.8333	Y	65
769	Lin	2011	Western Pacific	China	Zhejiang province, eastern China	Unknown	2006	General population	Y	HSV-1 and HSV-2 IgG ELISAs (HerpeSelect, Focus Technologies, CA)	1.1	Unknown	Unknown	F+M	5->=55	2141	282.612	13.2	N	66
770	Lin	2011	Western Pacific	China	Zhejiang province, eastern China	Unknown	2006	General population	Y	HSV-1 and HSV-2 IgG ELISAs (HerpeSelect, Focus Technologies, CA)	1.1	Unknown	Unknown	F+M	5-9	115	0	0	N	66
771	Lin	2011	Western Pacific	China	Zhejiang province, eastern China	Unknown	2006	General population	Y	HSV-1 and HSV-2 IgG ELISAs (HerpeSelect, Focus Technologies, CA)	1.1	Unknown	Unknown	F+M	10-14	109	0	0	N	66
772	Lin	2011	Western Pacific	China	Zhejiang province, eastern China	Unknown	2006	General population	Y	HSV-1 and HSV-2 IgG ELISAs (HerpeSelect, Focus Technologies, CA)	1.1	Unknown	Unknown	F+M	15-19	167	11.857	7.1	N	66
773	Lin	2011	Western Pacific	China	Zhejiang province, eastern China	Unknown	2006	General population	Y	HSV-1 and HSV-2 IgG ELISAs (HerpeSelect, Focus Technologies, CA)	1.1	Unknown	Unknown	F+M	20-24	194	20.37	10.5	N	66
774	Lin	2011	Western Pacific	China	Zhejiang province, eastern China	Unknown	2006	General population	Y	HSV-1 and HSV-2 IgG ELISAs (HerpeSelect, Focus Technologies, CA)	1.1	Unknown	Unknown	F+M	25-29	247	23.959	9.7	N	66
775	Lin	2011	Western Pacific	China	Zhejiang province, eastern China	Unknown	2006	General population	Y	HSV-1 and HSV-2 IgG ELISAs (HerpeSelect, Focus Technologies, CA)	1.1	Unknown	Unknown	F+M	30-34	289	34.102	11.8	N	66
776	Lin	2011	Western Pacific	China	Zhejiang province, eastern China	Unknown	2006	General population	Y	HSV-1 and HSV-2 IgG ELISAs (HerpeSelect, Focus Technologies, CA)	1.1	Unknown	Unknown	F+M	35-39	298	44.998	15.1	N	66
777	Lin	2011	Western Pacific	China	Zhejiang province, eastern China	Unknown	2006	General population	Y	HSV-1 and HSV-2 IgG ELISAs (HerpeSelect, Focus Technologies, CA)	1.1	Unknown	Unknown	F+M	40-44	247	39.273	15.9	N	66
778	Lin	2011	Western Pacific	China	Zhejiang province, eastern China	Unknown	2006	General population	Y	HSV-1 and HSV-2 IgG ELISAs (HerpeSelect, Focus Technologies, CA)	1.1	Unknown	Unknown	F+M	45-49	186	45.198	24.3	N	66
779	Lin	2011	Western Pacific	China	Zhejiang province, eastern China	Unknown	2006	General population	Y	HSV-1 and HSV-2 IgG ELISAs (HerpeSelect, Focus Technologies, CA)	1.1	Unknown	Unknown	F+M	50-54	183	22.875	12.5	N	66
780	Lin	2011	Western Pacific	China	Zhejiang province, eastern China	Unknown	2006	General population	Y	HSV-1 and HSV-2 IgG ELISAs (HerpeSelect, Focus Technologies, CA)	1.1	Unknown	Unknown	F+M	>=55	106	17.066	16.1	N	66
781	Lin	2011	Western Pacific	China	Zhejiang province, eastern China	Unknown	2006	General population	Y	HSV-1 and HSV-2 IgG ELISAs (HerpeSelect, Focus Technologies, CA)	1.1	Unknown	Unknown	F	5->=55	1076	164.628	15.3	N	66
782	Lin	2011	Western Pacific	China	Zhejiang province, eastern China	Unknown	2006	General population	Y	HSV-1 and HSV-2 IgG ELISAs (HerpeSelect, Focus Technologies, CA)	1.1	Unknown	Unknown	F	5-9	40	0	0	N	66
783	Lin	2011	Western Pacific	China	Zhejiang province, eastern China	Unknown	2006	General population	Y	HSV-1 and HSV-2 IgG ELISAs (HerpeSelect, Focus Technologies, CA)	1.1	Unknown	Unknown	F	10-14	45	0	0	N	66
784	Lin	2011	Western Pacific	China	Zhejiang province, eastern China	Unknown	2006	General population	Y	HSV-1 and HSV-2 IgG ELISAs (HerpeSelect, Focus Technologies, CA)	1.1	Unknown	Unknown	F	15-19	78	6.942	8.9	Y	66
785	Lin	2011	Western Pacific	China	Zhejiang province, eastern China	Unknown	2006	General population	Y	HSV-1 and HSV-2 IgG ELISAs (HerpeSelect, Focus Technologies, CA)	1.1	Unknown	Unknown	F	20-24	101	12.12	12	Y	66
786	Lin	2011	Western Pacific	China	Zhejiang province, eastern China	Unknown	2006	General population	Y	HSV-1 and HSV-2 IgG ELISAs (HerpeSelect, Focus Technologies, CA)	1.1	Unknown	Unknown	F	25-29	135	17.955	13.3	Y	66
787	Lin	2011	Western Pacific	China	Zhejiang province, eastern China	Unknown	2006	General population	Y	HSV-1 and HSV-2 IgG ELISAs (HerpeSelect, Focus Technologies, CA)	1.1	Unknown	Unknown	F	30-34	152	19.912	13.1	Y	66
788	Lin	2011	Western Pacific	China	Zhejiang province, eastern China	Unknown	2006	General population	Y	HSV-1 and HSV-2 IgG ELISAs (HerpeSelect, Focus Technologies, CA)	1.1	Unknown	Unknown	F	35-39	154	24.948	16.2	Y	66
789	Lin	2011	Western Pacific	China	Zhejiang province, eastern China	Unknown	2006	General population	Y	HSV-1 and HSV-2 IgG ELISAs (HerpeSelect, Focus Technologies, CA)	1.1	Unknown	Unknown	F	40-44	129	22.962	17.8	Y	66
790	Lin	2011	Western Pacific	China	Zhejiang province, eastern China	Unknown	2006	General population	Y	HSV-1 and HSV-2 IgG ELISAs (HerpeSelect, Focus Technologies, CA)	1.1	Unknown	Unknown	F	45-49	97	24.153	24.9	Y	66
791	Lin	2011	Western Pacific	China	Zhejiang province, eastern China	Unknown	2006	General population	Y	HSV-1 and HSV-2 IgG ELISAs (HerpeSelect, Focus Technologies, CA)	1.1	Unknown	Unknown	F	50-54	101	16.261	16.1	N	66
792	Lin	2011	Western Pacific	China	Zhejiang province, eastern China	Unknown	2006	General population	Y	HSV-1 and HSV-2 IgG ELISAs (HerpeSelect, Focus Technologies, CA)	1.1	Unknown	Unknown	F	>=55	44	7.084	16.1	N	66
793	Lin	2011	Western Pacific	China	Zhejiang province, eastern China	Unknown	2006	General population	Y	HSV-1 and HSV-2 IgG ELISAs (HerpeSelect, Focus Technologies, CA)	1.1	Unknown	Unknown	M	5->=55	1065	111.825	10.5	N	66
794	Lin	2011	Western Pacific	China	Zhejiang province, eastern China	Unknown	2006	General population	Y	HSV-1 and HSV-2 IgG ELISAs (HerpeSelect, Focus Technologies, CA)	1.1	Unknown	Unknown	M	5-9	75	0	0	N	66
795	Lin	2011	Western Pacific	China	Zhejiang province, eastern China	Unknown	2006	General population	Y	HSV-1 and HSV-2 IgG ELISAs (HerpeSelect, Focus Technologies, CA)	1.1	Unknown	Unknown	M	10-14	64	0	0	N	66
796	Lin	2011	Western Pacific	China	Zhejiang province, eastern China	Unknown	2006	General population	Y	HSV-1 and HSV-2 IgG ELISAs (HerpeSelect, Focus Technologies, CA)	1.1	Unknown	Unknown	M	15-19	89	4.806	5.4	Y	66
797	Lin	2011	Western Pacific	China	Zhejiang province, eastern China	Unknown	2006	General population	Y	HSV-1 and HSV-2 IgG ELISAs (HerpeSelect, Focus Technologies, CA)	1.1	Unknown	Unknown	M	20-24	93	8.277	8.9	Y	66
798	Lin	2011	Western Pacific	China	Zhejiang province, eastern China	Unknown	2006	General population	Y	HSV-1 and HSV-2 IgG ELISAs (HerpeSelect, Focus Technologies, CA)	1.1	Unknown	Unknown	M	25-29	112	5.936	5.3	Y	66
799	Lin	2011	Western Pacific	China	Zhejiang province, eastern China	Unknown	2006	General population	Y	HSV-1 and HSV-2 IgG ELISAs (HerpeSelect, Focus Technologies, CA)	1.1	Unknown	Unknown	M	30-34	137	13.974	10.2	Y	66
800	Lin	2011	Western Pacific	China	Zhejiang province, eastern China	Unknown	2006	General population	Y	HSV-1 and HSV-2 IgG ELISAs (HerpeSelect, Focus Technologies, CA)	1.1	Unknown	Unknown	M	35-39	144	19.872	13.8	Y	66
801	Lin	2011	Western Pacific	China	Zhejiang province, eastern China	Unknown	2006	General population	Y	HSV-1 and HSV-2 IgG ELISAs (HerpeSelect, Focus Technologies, CA)	1.1	Unknown	Unknown	M	40-44	118	16.048	13.6	Y	66
802	Lin	2011	Western Pacific	China	Zhejiang province, eastern China	Unknown	2006	General population	Y	HSV-1 and HSV-2 IgG ELISAs (HerpeSelect, Focus Technologies, CA)	1.1	Unknown	Unknown	M	45-49	89	21.093	23.7	Y	66
803	Lin	2011	Western Pacific	China	Zhejiang province, eastern China	Unknown	2006	General population	Y	HSV-1 and HSV-2 IgG ELISAs (HerpeSelect, Focus Technologies, CA)	1.1	Unknown	Unknown	M	50-54	82	6.97	8.5	N	66
804	Lin	2011	Western Pacific	China	Zhejiang province, eastern China	Unknown	2006	General population	Y	HSV-1 and HSV-2 IgG ELISAs (HerpeSelect, Focus Technologies, CA)	1.1	Unknown	Unknown	M	>=55	62	9.982	16.1	N	66
807	Lupi	2011	Americas	Brazil	Rio de Janeiro	Unknown	1996-1997	Blood donors	Y	Type-specific ELISA (Clark Laboratories, PA, USA)	Unknown	96-98	>97	F+M	31.2 (18-67)	155	44.95	29	N	67
808	Madhivanan, Madhivanan, Madhivanan	2009, 2011, 2008	South-East Asia	India	Mysore	Unknown	2005-2006	Sexually-active women	Y	HSV-2 ELISA (Focus Technologies, Cypress, CA); equivocal samples retested	1.1	Unknown	Unknown	F	15-30	882	100	11.3379	Y	68, 69, 70
809	Mahjour	2010	Eastern Mediterranean	Iran (Islamic Republic of)	Shiraz	Unknown	2007-2008	Matched healthy participants in a study of acute lymphoblastic leukaemia in children	Y	IgG ELISA (Bioprobes Srl, Milan, Italy)	Unknown	Unknown	Unknown	F+M	8.6	90	2	2.22222	N	71
810	Maral	2009	Europe	Turkey	Golbasi rural area, Ankara	Unknown	Unknown	General population	Y	ELISA (EIAgen HSV-2 IgG kit, ADALTIS Italia S.P.A., Italy)	Unknown	Unknown	Unknown	F	37.2 (15->=65)	1115	597	53.5426	N	72
811	Maral	2009	Europe	Turkey	Golbasi rural area, Ankara	Unknown	Unknown	General population	Y	ELISA (EIAgen HSV-2 IgG kit, ADALTIS Italia S.P.A., Italy)	Unknown	Unknown	Unknown	F	15-24	275	149	54.1818	Y	72
812	Maral	2009	Europe	Turkey	Golbasi rural area, Ankara	Unknown	Unknown	General population	Y	ELISA (EIAgen HSV-2 IgG kit, ADALTIS Italia S.P.A., Italy)	Unknown	Unknown	Unknown	F	25-34	296	145	48.9865	Y	72
813	Maral	2009	Europe	Turkey	Golbasi rural area, Ankara	Unknown	Unknown	General population	Y	ELISA (EIAgen HSV-2 IgG kit, ADALTIS Italia S.P.A., Italy)	Unknown	Unknown	Unknown	F	35-44	219	110	50.2283	Y	72
814	Maral	2009	Europe	Turkey	Golbasi rural area, Ankara	Unknown	Unknown	General population	Y	ELISA (EIAgen HSV-2 IgG kit, ADALTIS Italia S.P.A., Italy)	Unknown	Unknown	Unknown	F	45-54	114	62	54.386	N	72
815	Maral	2009	Europe	Turkey	Golbasi rural area, Ankara	Unknown	Unknown	General population	Y	ELISA (EIAgen HSV-2 IgG kit, ADALTIS Italia S.P.A., Italy)	Unknown	Unknown	Unknown	F	55-64	124	78	62.9032	N	72
816	Maral	2009	Europe	Turkey	Golbasi rural area, Ankara	Unknown	Unknown	General population	Y	ELISA (EIAgen HSV-2 IgG kit, ADALTIS Italia S.P.A., Italy)	Unknown	Unknown	Unknown	F	>=65	87	53	60.9195	N	72
817	Mehta, Mehta, Mehta, Smith	2008, 2012, 2012, 2010	Africa	Kenya	Kisumu	Unknown	2002-2005	Men in an RCT of medical male circumcision to prevent HIV (baseline)	Y	Kalon HSV-2 IgG ELISA (Kalon Biological Limited, Aldershot, United Kingdom)	Unknown	Unknown	Unknown	M	18-24	2771	766	27.6435	N	73, 74, 75, 76
818	Mehta, Mehta, Mehta, Smith	2008, 2012, 2012, 2010	Africa	Kenya	Kisumu	Unknown	2002-2005	Men in an RCT of medical male circumcision to prevent HIV (baseline)	Y	Kalon HSV-2 IgG ELISA (Kalon Biological Limited, Aldershot, United Kingdom)	Unknown	Unknown	Unknown	M	18	317	60	18.9274	Y	73, 74, 75, 76
819	Mehta, Mehta, Mehta, Smith	2008, 2012, 2012, 2010	Africa	Kenya	Kisumu	Unknown	2002-2005	Men in an RCT of medical male circumcision to prevent HIV (baseline)	Y	Kalon HSV-2 IgG ELISA (Kalon Biological Limited, Aldershot, United Kingdom)	Unknown	Unknown	Unknown	M	19	532	140	26.3158	Y	73, 74, 75, 76
820	Mehta, Mehta, Mehta, Smith	2008, 2012, 2012, 2010	Africa	Kenya	Kisumu	Unknown	2002-2005	Men in an RCT of medical male circumcision to prevent HIV (baseline)	Y	Kalon HSV-2 IgG ELISA (Kalon Biological Limited, Aldershot, United Kingdom)	Unknown	Unknown	Unknown	M	20	562	147	26.1566	Y	73, 74, 75, 76
821	Mehta, Mehta, Mehta, Smith	2008, 2012, 2012, 2010	Africa	Kenya	Kisumu	Unknown	2002-2005	Men in an RCT of medical male circumcision to prevent HIV (baseline)	Y	Kalon HSV-2 IgG ELISA (Kalon Biological Limited, Aldershot, United Kingdom)	Unknown	Unknown	Unknown	M	21	519	129	24.8555	Y	73, 74, 75, 76
822	Mehta, Mehta, Mehta, Smith	2008, 2012, 2012, 2010	Africa	Kenya	Kisumu	Unknown	2002-2005	Men in an RCT of medical male circumcision to prevent HIV (baseline)	Y	Kalon HSV-2 IgG ELISA (Kalon Biological Limited, Aldershot, United Kingdom)	Unknown	Unknown	Unknown	M	22	374	123	32.8877	Y	73, 74, 75, 76
823	Mehta, Mehta, Mehta, Smith	2008, 2012, 2012, 2010	Africa	Kenya	Kisumu	Unknown	2002-2005	Men in an RCT of medical male circumcision to prevent HIV (baseline)	Y	Kalon HSV-2 IgG ELISA (Kalon Biological Limited, Aldershot, United Kingdom)	Unknown	Unknown	Unknown	M	23	294	93	31.6327	Y	73, 74, 75, 76
824	Mehta, Mehta, Mehta, Smith	2008, 2012, 2012, 2010	Africa	Kenya	Kisumu	Unknown	2002-2005	Men in an RCT of medical male circumcision to prevent HIV (baseline)	Y	Kalon HSV-2 IgG ELISA (Kalon Biological Limited, Aldershot, United Kingdom)	1.1	Unknown	Unknown	M	24	173	74	42.7746	Y	73, 74, 75, 76
829	Mir, Mir	2010, 2009	Eastern Mediterranean	Pakistan	Lahore, Peshawar, Quetta, Karachi, Rawalpindi and Faisalabad	Unknown	2007	General population	Y	HSV-2 IgG ELISA (HerpeSelect 2, Focus Diagnostics)	Unknown	N/A	N/A	M	29 (16-45)	2383	83	3.483	N	77, 78
830	Mir, Mir	2010, 2009	Eastern Mediterranean	Pakistan	Lahore, Peshawar, Quetta, Karachi, Rawalpindi and Faisalabad	Unknown	2007	General population	Y	HSV-2 IgG ELISA (HerpeSelect 2, Focus Diagnostics)	Unknown	96.1	97	M	16-27	786	23.83	3.03181	Y	77, 78	Data by age are approximate
831	Mir, Mir	2010, 2009	Eastern Mediterranean	Pakistan	Lahore, Peshawar, Quetta, Karachi, Rawalpindi and Faisalabad	Unknown	2007	General population	Y	HSV-2 IgG ELISA (HerpeSelect 2, Focus Diagnostics)	Unknown	96.1	97	M	28-45	1596.61	95.32	5.97015	Y	77, 78	Data by age are approximate
832	Miškulin, Miškulin	2012, 2011	Europe	Croatia	Eastern Croatia	Unknown	2005	Sexually-active blood donors	Y	HSV-2 IgG ELISA (EUROIMMUN Medizinische Labordiagnostika AG, Lübeck, Germany); positive and borderline and equivocal samples tested by Western blot (EUROLINE-WB)	1.1	Unknown	Unknown	F+M	34.6 (20-57)	423	14	3.30969	N	79, 80
833	Miškulin, Miškulin	2012, 2011	Europe	Croatia	Eastern Croatia	Unknown	2005	Sexually-active blood donors	Y	HSV-2 IgG ELISA (EUROIMMUN Medizinische Labordiagnostika AG, Lübeck, Germany); positive and borderline and equivocal samples tested by Western blot (EUROLINE-WB)	1.1	Unknown	Unknown	F+M	20-39	285	6	2.10526	N	79, 80
834	Miškulin, Miškulin	2012, 2011	Europe	Croatia	Eastern Croatia	Unknown	2005	Sexually-active blood donors	Y	HSV-2 IgG ELISA (EUROIMMUN Medizinische Labordiagnostika AG, Lübeck, Germany); positive and borderline and equivocal samples tested by Western blot (EUROLINE-WB)	1.1	Unknown	Unknown	F+M	40-59	138	8	5.7971	N	79, 80
835	Miškulin, Miškulin	2012, 2011	Europe	Croatia	Eastern Croatia	Unknown	2005	Sexually-active blood donors	Y	HSV-2 IgG ELISA (EUROIMMUN Medizinische Labordiagnostika AG, Lübeck, Germany); positive and borderline and equivocal samples tested by Western blot (EUROLINE-WB)	1.1	Unknown	Unknown	F	34.6 (20-57)	57	4	7.01754	Y	79, 80
836	Miškulin, Miškulin	2012, 2011	Europe	Croatia	Eastern Croatia	Unknown	2005	Sexually-active blood donors	Y	HSV-2 IgG ELISA (EUROIMMUN Medizinische Labordiagnostika AG, Lübeck, Germany); positive and borderline and equivocal samples tested by Western blot (EUROLINE-WB)	1.1	Unknown	Unknown	M	34.6 (20-57)	366	10	2.73224	Y	79, 80
837	Moss	2007	Americas	United States of America	San Francisco	Unknown	2001-2003	Family planning clinic attendees part of an RCT of access to emergency contraception	Y	POCKit HSV-2 rapid point-of-care test (Diagnology Inc., Belfast, Northern Ireland) = Biokit HSV-2 Rapid Test (Biokit USA, Lexington, MA)	Unknown	96	98	F	15-24	2104	170	8.07985	N	81
838	Moss	2007	Americas	United States of America	San Francisco	Unknown	2001-2003	Family planning clinic attendees part of an RCT of access to emergency contraception	Y	POCKit HSV-2 rapid point-of-care test (Diagnology Inc., Belfast, Northern Ireland) = Biokit HSV-2 Rapid Test (Biokit USA, Lexington, MA)	Unknown	96	98	F	15-19	959	52	5.42231	Y	81
839	Moss	2007	Americas	United States of America	San Francisco	Unknown	2001-2003	Family planning clinic attendees part of an RCT of access to emergency contraception	Y	POCKit HSV-2 rapid point-of-care test (Diagnology Inc., Belfast, Northern Ireland) = Biokit HSV-2 Rapid Test (Biokit USA, Lexington, MA)	Unknown	96	98	F	20-24	1145	118	10.3057	Y	81
840	Mowry	2011	Americas	United States of America	San Francisco	Unknown	2004-2009	Controls in a study of multiple sclerosis	Y	IgG ELISA	1.1	Unknown	Unknown	F+M	13.8	20	6	30	N	82
841	Mugo, Mwandi, Otieno-Nyunya, Cherutich, Kimani	2011, 2012, 2011, 2012, 2011	Africa	Kenya	National	Kenya AIDS Indicator Survey 2007	2007	General population	Y	Kalon IgG EIA (Kalon Biological Limited, Guildford, United Kingdom)	Manufacturer's recommendation	92-94	79-95	F+M	15-64	15707	5353	35.1	N	83, 84, 135, 136, 85	Weighted
842	Mugo, Mwandi, Otieno-Nyunya, Cherutich, Kimani	2011, 2012, 2011, 2012, 2011	Africa	Kenya	National	Kenya AIDS Indicator Survey 2007	2007	General population	Y	Kalon IgG EIA (Kalon Biological Limited, Guildford, United Kingdom)	Manufacturer's recommendation	92-94	79-95	F+M	15-24	5080	768	15.1181	N	83, 84, 135, 136, 85
843	Mugo, Mwandi, Otieno-Nyunya, Cherutich, Kimani	2011, 2012, 2011, 2012, 2011	Africa	Kenya	National	Kenya AIDS Indicator Survey 2007	2007	General population	Y	Kalon IgG EIA (Kalon Biological Limited, Guildford, United Kingdom)	Manufacturer's recommendation	92-94	79-95	F+M	25-29	2204	687	31.1706	N	83, 84, 135, 136, 85
844	Mugo, Mwandi, Otieno-Nyunya, Cherutich, Kimani	2011, 2012, 2011, 2012, 2011	Africa	Kenya	National	Kenya AIDS Indicator Survey 2007	2007	General population	Y	Kalon IgG EIA (Kalon Biological Limited, Guildford, United Kingdom)	Manufacturer's recommendation	92-94	79-95	F+M	30-39	3516	1524	43.3447	N	83, 84, 135, 136, 85
845	Mugo, Mwandi, Otieno-Nyunya, Cherutich, Kimani	2011, 2012, 2011, 2012, 2011	Africa	Kenya	National	Kenya AIDS Indicator Survey 2007	2007	General population	Y	Kalon IgG EIA (Kalon Biological Limited, Guildford, United Kingdom)	Manufacturer's recommendation	92-94	79-95	F+M	40-49	2581	1323	51.2592	N	83, 84, 135, 136, 85
846	Mugo, Mwandi, Otieno-Nyunya, Cherutich, Kimani	2011, 2012, 2011, 2012, 2011	Africa	Kenya	National	Kenya AIDS Indicator Survey 2007	2007	General population	Y	Kalon IgG EIA (Kalon Biological Limited, Guildford, United Kingdom)	Manufacturer's recommendation	92-94	79-95	F+M	50-64	2326	1051	45.1849	N	83, 84, 135, 136, 85
847	Mugo, Mwandi, Otieno-Nyunya, Cherutich, Kimani	2011, 2012, 2011, 2012, 2011	Africa	Kenya	National	Kenya AIDS Indicator Survey 2007	2007	General population	Y	Kalon IgG EIA (Kalon Biological Limited, Guildford, United Kingdom)	Manufacturer's recommendation	92-94	79-95	F	15-64	8953	3631	41.7	N	83, 84, 135, 136, 85
848	Mugo, Mwandi, Otieno-Nyunya, Cherutich, Kimani	2011, 2012, 2011, 2012, 2011	Africa	Kenya	National	Kenya AIDS Indicator Survey 2007	2007	General population	Y	Kalon IgG EIA (Kalon Biological Limited, Guildford, United Kingdom)	Manufacturer's recommendation	92-94	79-95	F	15-24	2892	608	20.8	Y	83, 84, 135, 136, 85	Weighted
849	Mugo, Mwandi, Otieno-Nyunya, Cherutich, Kimani	2011, 2012, 2011, 2012, 2011	Africa	Kenya	National	Kenya AIDS Indicator Survey 2007	2007	General population	Y	Kalon IgG EIA (Kalon Biological Limited, Guildford, United Kingdom)	Manufacturer's recommendation	92-94	79-95	F	25-29	1334	511	40.9	Y	83, 84, 135, 136, 85	Weighted
850	Mugo, Mwandi, Otieno-Nyunya, Cherutich, Kimani	2011, 2012, 2011, 2012, 2011	Africa	Kenya	National	Kenya AIDS Indicator Survey 2007	2007	General population	Y	Kalon IgG EIA (Kalon Biological Limited, Guildford, United Kingdom)	Manufacturer's recommendation	92-94	79-95	F	30-39	2078	1069	53.4	Y	83, 84, 135, 136, 85	Weighted
851	Mugo, Mwandi, Otieno-Nyunya, Cherutich, Kimani	2011, 2012, 2011, 2012, 2011	Africa	Kenya	National	Kenya AIDS Indicator Survey 2007	2007	General population	Y	Kalon IgG EIA (Kalon Biological Limited, Guildford, United Kingdom)	Manufacturer's recommendation	92-94	79-95	F	40-49	1462	821	57.5	Y	83, 84, 135, 136, 85	Weighted
852	Mugo, Mwandi, Otieno-Nyunya, Cherutich, Kimani	2011, 2012, 2011, 2012, 2011	Africa	Kenya	National	Kenya AIDS Indicator Survey 2007	2007	General population	Y	Kalon IgG EIA (Kalon Biological Limited, Guildford, United Kingdom)	Manufacturer's recommendation	92-94	79-95	F	50-64	1187	622	54.6	N	83, 84, 135, 136, 85	Weighted
853	Mugo, Mwandi, Otieno-Nyunya, Cherutich, Kimani	2011, 2012, 2011, 2012, 2011	Africa	Kenya	National	Kenya AIDS Indicator Survey 2007	2007	General population	Y	Kalon IgG EIA (Kalon Biological Limited, Guildford, United Kingdom)	Manufacturer's recommendation	92-94	79-95	M	15-64	6754	1722	26.3	N	83, 84, 135, 136, 85
854	Mugo, Mwandi, Otieno-Nyunya, Cherutich, Kimani	2011, 2012, 2011, 2012, 2011	Africa	Kenya	National	Kenya AIDS Indicator Survey 2007	2007	General population	Y	Kalon IgG EIA (Kalon Biological Limited, Guildford, United Kingdom)	Manufacturer's recommendation	92-94	79-95	M	15-24	2188	160	7.7	Y	83, 84, 135, 136, 85	Weighted
855	Mugo, Mwandi, Otieno-Nyunya, Cherutich, Kimani	2011, 2012, 2011, 2012, 2011	Africa	Kenya	National	Kenya AIDS Indicator Survey 2007	2007	General population	Y	Kalon IgG EIA (Kalon Biological Limited, Guildford, United Kingdom)	Manufacturer's recommendation	92-94	79-95	M	25-29	870	176	20.7	Y	83, 84, 135, 136, 85	Weighted
856	Mugo, Mwandi, Otieno-Nyunya, Cherutich, Kimani	2011, 2012, 2011, 2012, 2011	Africa	Kenya	National	Kenya AIDS Indicator Survey 2007	2007	General population	Y	Kalon IgG EIA (Kalon Biological Limited, Guildford, United Kingdom)	Manufacturer's recommendation	92-94	79-95	M	30-39	1438	455	32.9	Y	83, 84, 135, 136, 85	Weighted
857	Mugo, Mwandi, Otieno-Nyunya, Cherutich, Kimani	2011, 2012, 2011, 2012, 2011	Africa	Kenya	National	Kenya AIDS Indicator Survey 2007	2007	General population	Y	Kalon IgG EIA (Kalon Biological Limited, Guildford, United Kingdom)	Manufacturer's recommendation	92-94	79-95	M	40-49	1119	502	46.2	Y	83, 84, 135, 136, 85	Weighted
858	Mugo, Mwandi, Otieno-Nyunya, Cherutich, Kimani	2011, 2012, 2011, 2012, 2011	Africa	Kenya	National	Kenya AIDS Indicator Survey 2007	2007	General population	Y	Kalon IgG EIA (Kalon Biological Limited, Guildford, United Kingdom)	Manufacturer's recommendation	92-94	79-95	M	50-64	1139	429	40.8	N	83, 84, 135, 136, 85	Weighted
859	Kurewa, Munjoma, Munjoma, Mapingure	2010, 2010, 2010, 2010	Africa	Zimbabwe	Harare	Unknown	2002-2003	Pregnant women	Y	HSV-2 IgG ELISA (POCkit HSV-2)	Unknown	Unknown	Unknown	F	24.2	678	346.458	51.1	N	137, 86, 87, 138
860	Kurewa, Munjoma, Munjoma, Mapingure	2010, 2010, 2010, 2010	Africa	Zimbabwe	Harare	Unknown	2002-2004	Pregnant women	Y	HerpeSelect 2 ELISA IgG (Focus Diagnostics)	1.1	Unknown	Unknown	F	<20	65	25	38.4615	N	137, 86, 87, 138
861	Kurewa, Munjoma, Munjoma, Mapingure	2010, 2010, 2010, 2010	Africa	Zimbabwe	Harare	Unknown	2002-2004	Pregnant women	Y	HerpeSelect 2 ELISA IgG (Focus Diagnostics)	1.1	Unknown	Unknown	F	20-24	135	55	40.7407	Y	137, 86, 87, 138
862	Kurewa, Munjoma, Munjoma, Mapingure	2010, 2010, 2010, 2010	Africa	Zimbabwe	Harare	Unknown	2002-2004	Pregnant women	Y	HerpeSelect 2 ELISA IgG (Focus Diagnostics)	1.1	Unknown	Unknown	F	25-29	76	47	61.8421	Y	137, 86, 87, 138
863	Kurewa, Munjoma, Munjoma, Mapingure	2010, 2010, 2010, 2010	Africa	Zimbabwe	Harare	Unknown	2002-2004	Pregnant women	Y	HerpeSelect 2 ELISA IgG (Focus Diagnostics)	1.1	Unknown	Unknown	F	30-34	47	33	70.2128	Y	137, 86, 87, 138
864	Kurewa, Munjoma, Munjoma, Mapingure	2010, 2010, 2010, 2010	Africa	Zimbabwe	Harare	Unknown	2002-2004	Pregnant women	Y	HerpeSelect 2 ELISA IgG (Focus Diagnostics)	1.1	Unknown	Unknown	F	>34	17	7	41.1765	N	137, 86, 87, 138
883	Schillinger, Nguyen	2008, 2008	Americas	United States of America	New York city	NYC Health and Nutrition Examination Survey (HANES)	2004	General population	Y	Type-specific immunodot	Unknown	Unknown	Unknown	F+M	20->=60	1780		27.9	N	88, 89	Age-adjusted
884	Schillinger, Nguyen	2008, 2008	Americas	United States of America	New York city	NYC Health and Nutrition Examination Survey (HANES)	2004	General population	Y	Type-specific immunodot	Unknown	Unknown	Unknown	F+M	20-29	473		9.7	N	88, 89	Age-adjusted
885	Schillinger, Nguyen	2008, 2008	Americas	United States of America	New York city	NYC Health and Nutrition Examination Survey (HANES)	2004	General population	Y	Type-specific immunodot	Unknown	Unknown	Unknown	F+M	30-39	419		23.2	N	88, 89	Age-adjusted
886	Schillinger, Nguyen	2008, 2008	Americas	United States of America	New York city	NYC Health and Nutrition Examination Survey (HANES)	2004	General population	Y	Type-specific immunodot	Unknown	Unknown	Unknown	F+M	40-49	389		35.9	N	88, 89	Age-adjusted
887	Schillinger, Nguyen	2008, 2008	Americas	United States of America	New York city	NYC Health and Nutrition Examination Survey (HANES)	2004	General population	Y	Type-specific immunodot	Unknown	Unknown	Unknown	F+M	50-59	268		39.6	N	88, 89	Age-adjusted
888	Schillinger, Nguyen	2008, 2008	Americas	United States of America	New York city	NYC Health and Nutrition Examination Survey (HANES)	2004	General population	Y	Type-specific immunodot	Unknown	Unknown	Unknown	F+M	>=60	231		31.4	N	88, 89	Age-adjusted
889	Schillinger, Nguyen	2008, 2008	Americas	United States of America	New York city	NYC Health and Nutrition Examination Survey (HANES)	2004	General population	Y	Type-specific immunodot	Unknown	Unknown	Unknown	F	20->=60	1026		35.6	N	88, 89	Age-adjusted
890	Schillinger, Nguyen	2008, 2008	Americas	United States of America	New York city	NYC Health and Nutrition Examination Survey (HANES)	2004	General population	Y	Type-specific immunodot	Unknown	Unknown	Unknown	F	20-29	266		14.1	Y	88, 89	Age-adjusted
891	Schillinger, Nguyen	2008, 2008	Americas	United States of America	New York city	NYC Health and Nutrition Examination Survey (HANES)	2004	General population	Y	Type-specific immunodot	Unknown	Unknown	Unknown	F	30-39	237		32	Y	88, 89	Age-adjusted
892	Schillinger, Nguyen	2008, 2008	Americas	United States of America	New York city	NYC Health and Nutrition Examination Survey (HANES)	2004	General population	Y	Type-specific immunodot	Unknown	Unknown	Unknown	F	40-49	234		45	Y	88, 89	Age-adjusted
893	Schillinger, Nguyen	2008, 2008	Americas	United States of America	New York city	NYC Health and Nutrition Examination Survey (HANES)	2004	General population	Y	Type-specific immunodot	Unknown	Unknown	Unknown	F	50-59	166		43.3	N	88, 89	Age-adjusted
894	Schillinger, Nguyen	2008, 2008	Americas	United States of America	New York city	NYC Health and Nutrition Examination Survey (HANES)	2004	General population	Y	Type-specific immunodot	Unknown	Unknown	Unknown	F	>=60	123		42.2	N	88, 89	Age-adjusted
895	Schillinger, Nguyen	2008, 2008	Americas	United States of America	New York city	NYC Health and Nutrition Examination Survey (HANES)	2004	General population	Y	Type-specific immunodot	Unknown	Unknown	Unknown	M	20->=60	754		19	N	88, 89	Age-adjusted
896	Schillinger, Nguyen	2008, 2008	Americas	United States of America	New York city	NYC Health and Nutrition Examination Survey (HANES)	2004	General population	Y	Type-specific immunodot	Unknown	Unknown	Unknown	M	20-29	207		4.8	Y	88, 89	Age-adjusted
897	Schillinger, Nguyen	2008, 2008	Americas	United States of America	New York city	NYC Health and Nutrition Examination Survey (HANES)	2004	General population	Y	Type-specific immunodot	Unknown	Unknown	Unknown	M	30-39	182		13.4	Y	88, 89	Age-adjusted
898	Schillinger, Nguyen	2008, 2008	Americas	United States of America	New York city	NYC Health and Nutrition Examination Survey (HANES)	2004	General population	Y	Type-specific immunodot	Unknown	Unknown	Unknown	M	40-49	155		23.7	Y	88, 89	Age-adjusted
899	Schillinger, Nguyen	2008, 2008	Americas	United States of America	New York city	NYC Health and Nutrition Examination Survey (HANES)	2004	General population	Y	Type-specific immunodot	Unknown	Unknown	Unknown	M	50-59	102		34.3	N	88, 89	Age-adjusted
900	Schillinger, Nguyen	2008, 2008	Americas	United States of America	New York city	NYC Health and Nutrition Examination Survey (HANES)	2004	General population	Y	Type-specific immunodot	Unknown	Unknown	Unknown	M	>=60	108		20.8	N	88, 89	Age-adjusted
914	Nilsen	2005	Europe	Norway	Bergen	Unknown	Unknown	Pregnant women	Y	Non-commercial peptide-55 ELISA for HSV-2 antibodies	Unknown	Unknown	Unknown	F	<20->40	110	14.96	13.6	N	90
915	Nilsen	2005	Europe	Norway	Bergen	Unknown	Unknown	Blood donors	Y	Non-commercial peptide-55 ELISA for HSV-2 antibodies	Unknown	Unknown	Unknown	F+M	<20->40	100	7	7	N	90
916	Nilsen	2005	Europe	Norway	Bergen	Unknown	Unknown	Blood donors	Y	Non-commercial peptide-55 ELISA for HSV-2 antibodies	Unknown	Unknown	Unknown	F	<20->40	44	4.004	9.1	N	90
917	Nilsen	2005	Europe	Norway	Bergen	Unknown	Unknown	Blood donors	Y	Non-commercial peptide-55 ELISA for HSV-2 antibodies	Unknown	Unknown	Unknown	M	<20->40	56	3.024	5.4	N	90
918	Nilsen	2005	Europe	Norway	Bergen	Unknown	Unknown	Medical students	Y	Non-commercial peptide-55 ELISA for HSV-2 antibodies	Unknown	Unknown	Unknown	F+M	<20->40	99	3.96	4	N	90
919	Nilsen	2005	Europe	Norway	Bergen	Unknown	Unknown	Medical students	Y	Non-commercial peptide-55 ELISA for HSV-2 antibodies	Unknown	Unknown	Unknown	F	<20->40	58	3.016	5.2	N	90
920	Nilsen	2005	Europe	Norway	Bergen	Unknown	Unknown	Medical students	Y	Non-commercial peptide-55 ELISA for HSV-2 antibodies	Unknown	Unknown	Unknown	M	<20->40	38	0.988	2.6	N	90
934	Nilsen	2005	Africa	United Republic of Tanzania	Dar es Salaam	Unknown	Unknown	Pregnant women	Y	Non-commercial peptide-55 ELISA for HSV-2 antibodies	Unknown	Unknown	Unknown	F	<20->40	98	34.006	34.7	N	90
935	Nilsen	2005	Africa	United Republic of Tanzania	Dar es Salaam	Unknown	Unknown	Blood donors	Y	Non-commercial peptide-55 ELISA for HSV-2 antibodies	Unknown	Unknown	Unknown	F+M	<20->40	81	28.026	34.6	N	90
936	Nilsen	2005	Africa	United Republic of Tanzania	Dar es Salaam	Unknown	Unknown	Blood donors	Y	Non-commercial peptide-55 ELISA for HSV-2 antibodies	Unknown	Unknown	Unknown	F	<20->40	4	1	25	N	90
937	Nilsen	2005	Africa	United Republic of Tanzania	Dar es Salaam	Unknown	Unknown	Blood donors	Y	Non-commercial peptide-55 ELISA for HSV-2 antibodies	Unknown	Unknown	Unknown	M	<20->40	77	27.027	35.1	N	90
938	Nyiro	2011	Africa	Kenya	Kilifi and Mtondia	2004 HIV-1 survey	2004	General population	Y	HerpeSelect 2 ELISA IgG (Focus Diagnostics, Cypress, CA, USA)	3.5	Unknown	Unknown	F	24 (15-34)	826	296	35.8354	N	91
939	Nyiro	2011	Africa	Kenya	Kilifi and Mtondia	2004 HIV-1 survey	2004	General population	Y	HerpeSelect 2 ELISA IgG (Focus Diagnostics, Cypress, CA, USA)	3.5	Unknown	Unknown	F	15-19	135	11	8.14815	Y	91
940	Nyiro	2011	Africa	Kenya	Kilifi and Mtondia	2004 HIV-1 survey	2004	General population	Y	HerpeSelect 2 ELISA IgG (Focus Diagnostics, Cypress, CA, USA)	3.5	Unknown	Unknown	F	20-24	297	98	32.9966	Y	91
941	Nyiro	2011	Africa	Kenya	Kilifi and Mtondia	2004 HIV-1 survey	2004	General population	Y	HerpeSelect 2 ELISA IgG (Focus Diagnostics, Cypress, CA, USA)	3.5	Unknown	Unknown	F	25-29	209	90	43.0622	Y	91
942	Nyiro	2011	Africa	Kenya	Kilifi and Mtondia	2004 HIV-1 survey	2004	General population	Y	HerpeSelect 2 ELISA IgG (Focus Diagnostics, Cypress, CA, USA)	3.5	Unknown	Unknown	F	30-34	185	97	52.4324	Y	91
955	Özdemir	2009	Europe	Turkey	Izmir	Unknown	Unknown	Asymptomatic pregnant women	Y	IgG ELISA (RADIM SpA-Pomezia, Italy)	Unknown	Unknown	Unknown	F	18-40	158	13	8.22785	N	92
956	Özdemir	2009	Europe	Turkey	Izmir	Unknown	Unknown	Asymptomatic pregnant women	Y	IgG ELISA (RADIM SpA-Pomezia, Italy)	Unknown	Unknown	Unknown	F	18-20	10	1	10	Y	92
957	Özdemir	2009	Europe	Turkey	Izmir	Unknown	Unknown	Asymptomatic pregnant women	Y	IgG ELISA (RADIM SpA-Pomezia, Italy)	Unknown	Unknown	Unknown	F	21-25	36	5	13.8889	Y	92
958	Özdemir	2009	Europe	Turkey	Izmir	Unknown	Unknown	Asymptomatic pregnant women	Y	IgG ELISA (RADIM SpA-Pomezia, Italy)	Unknown	Unknown	Unknown	F	26-30	66	2	3.0303	Y	92
959	Özdemir	2009	Europe	Turkey	Izmir	Unknown	Unknown	Asymptomatic pregnant women	Y	IgG ELISA (RADIM SpA-Pomezia, Italy)	Unknown	Unknown	Unknown	F	31-35	36	3	8.33333	Y	92
960	Özdemir	2009	Europe	Turkey	Izmir	Unknown	Unknown	Asymptomatic pregnant women	Y	IgG ELISA (RADIM SpA-Pomezia, Italy)	Unknown	Unknown	Unknown	F	36-40	10	2	20	Y	92
961	Page	2012	Americas	United States of America	National	Military New Onset Psychosis Project (MNOPP)	1989-1998	Military personnel	Y	IgG ELISA (HerpeSelect, Focus Technologies, Cypress, CA)	1.1	96.1	97	F+M	18-29	1087	132.938	12.2298	N	93	Weighted by age, race and gender. N is approximate
962	Page	2012	Americas	United States of America	National	Military New Onset Psychosis Project (MNOPP)	1989-1998	Military personnel	Y	IgG ELISA (HerpeSelect, Focus Technologies, Cypress, CA)	1.1	96.1	97	F+M	18-19	508	65.195	12.8337	N	93	Weighted by age, race and gender. N is approximate
963	Page	2012	Americas	United States of America	National	Military New Onset Psychosis Project (MNOPP)	1989-1998	Military personnel	Y	IgG ELISA (HerpeSelect, Focus Technologies, Cypress, CA)	1.1	96.1	97	F+M	20-29	579	67.743	11.7	N	93	Weighted by age, race and gender. N is approximate
964	Page	2012	Americas	United States of America	National	Military New Onset Psychosis Project (MNOPP)	1989-1998	Military personnel	Y	IgG ELISA (HerpeSelect, Focus Technologies, Cypress, CA)	1.1	96.1	97	F	18-29	299	30.498	10.2	N	93	Weighted by age, race and gender. N is approximate
965	Page	2012	Americas	United States of America	National	Military New Onset Psychosis Project (MNOPP)	1989-1998	Military personnel	Y	IgG ELISA (HerpeSelect, Focus Technologies, Cypress, CA)	1.1	96.1	97	M	18-29	788	102.44	13	N	93	Weighted by age, race and gender. N is approximate
966	Page	2012	Americas	United States of America	National	Military New Onset Psychosis Project (MNOPP)	1999-2005	Military personnel	Y	IgG ELISA (HerpeSelect, Focus Technologies, Cypress, CA)	1.1	96.1	97	F+M	18-29	1087	67.696	6.22778	N	93	Weighted by age, race and gender. N is approximate
967	Page	2012	Americas	United States of America	National	Military New Onset Psychosis Project (MNOPP)	1999-2005	Military personnel	Y	IgG ELISA (HerpeSelect, Focus Technologies, Cypress, CA)	1.1	96.1	97	F+M	20-29	508	59	11.6142	N	93	Weighted by age, race and gender. N is approximate
968	Page	2012	Americas	United States of America	National	Military New Onset Psychosis Project (MNOPP)	1999-2005	Military personnel	Y	IgG ELISA (HerpeSelect, Focus Technologies, Cypress, CA)	1.1	96.1	97	F+M	20-29	579	41.688	7.2	N	93	Weighted by age, race and gender. N is approximate
969	Page	2012	Americas	United States of America	National	Military New Onset Psychosis Project (MNOPP)	1999-2005	Military personnel	Y	IgG ELISA (HerpeSelect, Focus Technologies, Cypress, CA)	1.1	96.1	97	F	18-29	299	27.508	9.2	Y	93	Weighted by age, race and gender. N is approximate
970	Page	2012	Americas	United States of America	National	Military New Onset Psychosis Project (MNOPP)	1999-2005	Military personnel	Y	IgG ELISA (HerpeSelect, Focus Technologies, Cypress, CA)	1.1	96.1	97	M	18-29	788	40.188	5.1	Y	93	Weighted by age, race and gender. N is approximate
977	Papadogeorgakis	2008	Europe	Greece	Athens	Unknown	2002-2005	Hospital-referral centre attendees	Y	HerpeSelect 1 and 2 IgG ELISAs (Focus Diagnostics); equivocal samples retested and then excluded if still equivocal	1.1	Unknown	Unknown	F+M	30 (0-60)	1867	190.434	10.2	N	94	Age-standardized
978	Papadogeorgakis	2008	Europe	Greece	Athens	Unknown	2002-2005	Hospital-referral centre attendees	Y	HerpeSelect 1 and 2 IgG ELISAs (Focus Diagnostics); equivocal samples retested and then excluded if still equivocal	1.1	Unknown	Unknown	F	30 (0-60)	1394		12.5	N	94	Age-standardized
979	Papadogeorgakis	2008	Europe	Greece	Athens	Unknown	2002-2005	Hospital-referral centre attendees	Y	HerpeSelect 1 and 2 IgG ELISAs (Focus Diagnostics); equivocal samples retested and then excluded if still equivocal	1.1	Unknown	Unknown	F	<1			0	N	94	Estimated from figure
980	Papadogeorgakis	2008	Europe	Greece	Athens	Unknown	2002-2005	Hospital-referral centre attendees	Y	HerpeSelect 1 and 2 IgG ELISAs (Focus Diagnostics); equivocal samples retested and then excluded if still equivocal	1.1	Unknown	Unknown	F	1-9			0	N	94	Estimated from figure
981	Papadogeorgakis	2008	Europe	Greece	Athens	Unknown	2002-2005	Hospital-referral centre attendees	Y	HerpeSelect 1 and 2 IgG ELISAs (Focus Diagnostics); equivocal samples retested and then excluded if still equivocal	1.1	Unknown	Unknown	F	10-19			2	N	94	Estimated from figure
982	Papadogeorgakis	2008	Europe	Greece	Athens	Unknown	2002-2005	Hospital-referral centre attendees	Y	HerpeSelect 1 and 2 IgG ELISAs (Focus Diagnostics); equivocal samples retested and then excluded if still equivocal	1.1	Unknown	Unknown	F	20-29			7	N	94	Estimated from figure
983	Papadogeorgakis	2008	Europe	Greece	Athens	Unknown	2002-2005	Hospital-referral centre attendees	Y	HerpeSelect 1 and 2 IgG ELISAs (Focus Diagnostics); equivocal samples retested and then excluded if still equivocal	1.1	Unknown	Unknown	F	30-39			14	N	94	Estimated from figure
984	Papadogeorgakis	2008	Europe	Greece	Athens	Unknown	2002-2005	Hospital-referral centre attendees	Y	HerpeSelect 1 and 2 IgG ELISAs (Focus Diagnostics); equivocal samples retested and then excluded if still equivocal	1.1	Unknown	Unknown	F	40-49			20.5	N	94	Estimated from figure
985	Papadogeorgakis	2008	Europe	Greece	Athens	Unknown	2002-2005	Hospital-referral centre attendees	Y	HerpeSelect 1 and 2 IgG ELISAs (Focus Diagnostics); equivocal samples retested and then excluded if still equivocal	1.1	Unknown	Unknown	F	50-60			22.5	N	94	Estimated from figure
986	Papadogeorgakis	2008	Europe	Greece	Athens	Unknown	2002-2005	Hospital-referral centre attendees	Y	HerpeSelect 1 and 2 IgG ELISAs (Focus Diagnostics); equivocal samples retested and then excluded if still equivocal	1.1	Unknown	Unknown	M	28 (0-60)	473		7.9	N	94	Age-standardized
987	Papadogeorgakis	2008	Europe	Greece	Athens	Unknown	2002-2005	Hospital-referral centre attendees	Y	HerpeSelect 1 and 2 IgG ELISAs (Focus Diagnostics); equivocal samples retested and then excluded if still equivocal	1.1	Unknown	Unknown	M	<1			3	N	94	Estimated from figure
988	Papadogeorgakis	2008	Europe	Greece	Athens	Unknown	2002-2005	Hospital-referral centre attendees	Y	HerpeSelect 1 and 2 IgG ELISAs (Focus Diagnostics); equivocal samples retested and then excluded if still equivocal	1.1	Unknown	Unknown	M	1-9			1	N	94	Estimated from figure
989	Papadogeorgakis	2008	Europe	Greece	Athens	Unknown	2002-2005	Hospital-referral centre attendees	Y	HerpeSelect 1 and 2 IgG ELISAs (Focus Diagnostics); equivocal samples retested and then excluded if still equivocal	1.1	Unknown	Unknown	M	10-19			0	N	94	Estimated from figure
990	Papadogeorgakis	2008	Europe	Greece	Athens	Unknown	2002-2005	Hospital-referral centre attendees	Y	HerpeSelect 1 and 2 IgG ELISAs (Focus Diagnostics); equivocal samples retested and then excluded if still equivocal	1.1	Unknown	Unknown	M	20-29			9	N	94	Estimated from figure
991	Papadogeorgakis	2008	Europe	Greece	Athens	Unknown	2002-2005	Hospital-referral centre attendees	Y	HerpeSelect 1 and 2 IgG ELISAs (Focus Diagnostics); equivocal samples retested and then excluded if still equivocal	1.1	Unknown	Unknown	M	30-39			5	N	94	Estimated from figure
992	Papadogeorgakis	2008	Europe	Greece	Athens	Unknown	2002-2005	Hospital-referral centre attendees	Y	HerpeSelect 1 and 2 IgG ELISAs (Focus Diagnostics); equivocal samples retested and then excluded if still equivocal	1.1	Unknown	Unknown	M	40-49			12	N	94	Estimated from figure
993	Papadogeorgakis	2008	Europe	Greece	Athens	Unknown	2002-2005	Hospital-referral centre attendees	Y	HerpeSelect 1 and 2 IgG ELISAs (Focus Diagnostics); equivocal samples retested and then excluded if still equivocal	1.1	Unknown	Unknown	M	50-60			18	N	94	Estimated from figure
997	Patnaik	2007	Americas	Columbia	Unknown	International Agency for Research on Cancer (IARC) Multicentric Study	1985-1997	Controls in a case-control study of cervical cancer	Y	Western blot (University of Washington, Seattle, WA)	N/A	Unknown	Unknown	F	47 (40-52)	65		56.9	N	95	Columbian data possibly included in Smith review?
998	Patnaik	2007	Americas	Peru	Unknown	International Agency for Research on Cancer (IARC) Multicentric Study	1985-1997	Controls in a case-control study of cervical cancer	Y	Western blot (University of Washington, Seattle, WA)	N/A	Unknown	Unknown	F	48 (41-59)	171		35.7	N	95
999	Patnaik	2007	Africa	Mali	Unknown	International Agency for Research on Cancer (IARC) Multicentric Study	1985-1997	Controls in a case-control study of cervical cancer	Y	Western blot (University of Washington, Seattle, WA)	N/A	Unknown	Unknown	F	45 (36-55)	90		43.3	N	95
1000	Patnaik	2007	Eastern Mediterranean	Morocco	Unknown	International Agency for Research on Cancer (IARC) Multicentric Study	1985-1997	Controls in a case-control study of cervical cancer	Y	Western blot (University of Washington, Seattle, WA)	N/A	Unknown	Unknown	F	40 (34-46)	169		26	N	95
1001	Patnaik	2007	South-East Asia	Thailand	Unknown	International Agency for Research on Cancer (IARC) Multicentric Study	1985-1997	Controls in a case-control study of cervical cancer	Y	Western blot (University of Washington, Seattle, WA)	N/A	Unknown	Unknown	F	51 (40-59)	78		34.6	N	95
1002	Patnaik	2007	Europe	Spain	Unknown	International Agency for Research on Cancer (IARC) Multicentric Study	1985-1997	Controls in a case-control study of cervical cancer	Y	Western blot (University of Washington, Seattle, WA)	N/A	Unknown	Unknown	F	52 (43-59)	85		9.4	N	95
1004	Patterson	2011	Americas	United States of America	Seattle, Washington	Unknown	1995-1996	HIV- pregnant women	Y	Western blot (University of Washington, Seattle, WA)	N/A	Unknown	Unknown	F	29 (15-49)	3051		30.3	N	96
1029	Reinheimer	2012	Europe	Germany	Frankfurt	Unknown	2000-2011	Hospital patients	Y	HSV-2 IgG assay (Liaison, Liaison SpA, Saluggia, Italy)	Unknown	Unknown	Unknown	F+M	1->=60	29694	4038.38	13.6	N	97
1030	Reinheimer	2012	Europe	Germany	Frankfurt	Unknown	2000-2011	Hospital patients	Y	HSV-2 IgG assay (Liaison, Liaison SpA, Saluggia, Italy)	Unknown	Unknown	Unknown	F+M	1	963	18.0081	1.87	N	97
1031	Reinheimer	2012	Europe	Germany	Frankfurt	Unknown	2000-2011	Hospital patients	Y	HSV-2 IgG assay (Liaison, Liaison SpA, Saluggia, Italy)	Unknown	Unknown	Unknown	F+M	2-9	2140	21.4	1	N	97	Estimated from figure
1032	Reinheimer	2012	Europe	Germany	Frankfurt	Unknown	2000-2011	Hospital patients	Y	HSV-2 IgG assay (Liaison, Liaison SpA, Saluggia, Italy)	Unknown	Unknown	Unknown	F+M	10-19	2385	66.78	2.8	N	97
1033	Reinheimer	2012	Europe	Germany	Frankfurt	Unknown	2000-2011	Hospital patients	Y	HSV-2 IgG assay (Liaison, Liaison SpA, Saluggia, Italy)	Unknown	Unknown	Unknown	F+M	20-29	3773	441.441	11.7	N	97
1034	Reinheimer	2012	Europe	Germany	Frankfurt	Unknown	2000-2011	Hospital patients	Y	HSV-2 IgG assay (Liaison, Liaison SpA, Saluggia, Italy)	Unknown	Unknown	Unknown	F+M	30-39	5966	775.58	13	N	97	Estimated from figure
1035	Reinheimer	2012	Europe	Germany	Frankfurt	Unknown	2000-2011	Hospital patients	Y	HSV-2 IgG assay (Liaison, Liaison SpA, Saluggia, Italy)	Unknown	Unknown	Unknown	F+M	40-59	7804	1373.5	17.6	N	97
1036	Reinheimer	2012	Europe	Germany	Frankfurt	Unknown	2000-2011	Hospital patients	Y	HSV-2 IgG assay (Liaison, Liaison SpA, Saluggia, Italy)	Unknown	Unknown	Unknown	F+M	>=60	6028	1181.49	19.6	N	97
1037	Reinheimer	2012	Europe	Germany	Frankfurt	Unknown	2000-2011	Hospital patients	Y	HSV-2 IgG assay (Liaison, Liaison SpA, Saluggia, Italy)	Unknown	Unknown	Unknown	F	1->=60	15359	2442.08	15.9	N	97
1038	Reinheimer	2012	Europe	Germany	Frankfurt	Unknown	2000-2011	Hospital patients	Y	HSV-2 IgG assay (Liaison, Liaison SpA, Saluggia, Italy)	Unknown	Unknown	Unknown	M	1->=60	14335	1634.19	11.4	N	97
1044	Rode	2008	Europe	Croatia	Zagreb	Unknown	1999-2001	Blood donors	Y	HSV-2 IgG ELISA (ETI-HSVK-G 2, DiaSorin, Italy); equivocal samples tested by immunoblot (HerpeSelect 1 and 2 immunoblot IgG, Focus, USA)	Unknown	Unknown	Unknown	F+M	39 (18-64)	219	19.053	8.7	N	98
1045	Rode	2008	Europe	Croatia	Zagreb	Unknown	1999-2001	Blood donors	Y	HSV-2 IgG ELISA (ETI-HSVK-G 2, DiaSorin, Italy); equivocal samples tested by immunoblot (HerpeSelect 1 and 2 immunoblot IgG, Focus, USA)	Unknown	Unknown	Unknown	F+M	<40	103	2.987	2.9	N	98
1046	Rode	2008	Europe	Croatia	Zagreb	Unknown	1999-2001	Blood donors	Y	HSV-2 IgG ELISA (ETI-HSVK-G 2, DiaSorin, Italy); equivocal samples tested by immunoblot (HerpeSelect 1 and 2 immunoblot IgG, Focus, USA)	Unknown	Unknown	Unknown	F+M	>=40	116	16.124	13.9	N	98
1047	Rode	2008	Europe	Croatia	Zagreb	Unknown	1999-2001	Blood donors	Y	HSV-2 IgG ELISA (ETI-HSVK-G 2, DiaSorin, Italy); equivocal samples tested by immunoblot (HerpeSelect 1 and 2 immunoblot IgG, Focus, USA)	Unknown	Unknown	Unknown	F	39 (18-64)	45.99	5.9787	13	Y	98
1048	Rode	2008	Europe	Croatia	Zagreb	Unknown	1999-2001	Blood donors	Y	HSV-2 IgG ELISA (ETI-HSVK-G 2, DiaSorin, Italy); equivocal samples tested by immunoblot (HerpeSelect 1 and 2 immunoblot IgG, Focus, USA)	Unknown	Unknown	Unknown	M	39 (18-64)	173.01	12.9758	7.5	Y	98
1057	Sanchez-Aleman	2010	Americas	Mexico	Cuernavaca	Unknown	2001-2003	University students	Y	HSV-2 IgG ELISA (Euroimmun, Lübeck, Germany); equivocal samples retested	1.1	Unknown	Unknown	F+M	18->=21	404	8.888	2.2	N	99
1058	Sanchez-Aleman	2010	Americas	Mexico	Cuernavaca	Unknown	2001-2003	University students	Y	HSV-2 IgG ELISA (Euroimmun, Lübeck, Germany); equivocal samples retested	1.1	Unknown	Unknown	F+M	18-20	235	1.88	0.8	N	99
1059	Sanchez-Aleman	2010	Americas	Mexico	Cuernavaca	Unknown	2001-2003	University students	Y	HSV-2 IgG ELISA (Euroimmun, Lübeck, Germany); equivocal samples retested	1.1	Unknown	Unknown	F+M	>=21	169	7.774	4.6	N	99
1060	Sanchez-Aleman	2010	Americas	Mexico	Cuernavaca	Unknown	2001-2003	University students	Y	HSV-2 IgG ELISA (Euroimmun, Lübeck, Germany); equivocal samples retested	1.1	Unknown	Unknown	F	18->=21	276	7.728	2.8	N	99
1061	Sanchez-Aleman	2010	Americas	Mexico	Cuernavaca	Unknown	2001-2003	University students	Y	HSV-2 IgG ELISA (Euroimmun, Lübeck, Germany); equivocal samples retested	1.1	Unknown	Unknown	M	18->=21	128	1.28	1	N	99
1068	Sasadeusz	2008	Western Pacific	Australia	Melbourne	Unknown	2000-2002	Antenatal clinic attendees	Y	Focus HerpeSelect 2 IgG ELISA (Focus Diagnostics, Cypress, CA); equivocal samples tested by Western blot	1.1	Unknown	Unknown	F	29.2 (18-47)	1371	187	13.6397	N	100
1069	Sasadeusz	2008	Western Pacific	Australia	Melbourne	Unknown	2000-2002	Antenatal clinic attendees	Y	Focus HerpeSelect 2 IgG ELISA (Focus Diagnostics, Cypress, CA); equivocal samples tested by Western blot	1.1	Unknown	Unknown	F	18-29	682	52	7.62463	Y	100	Data by age slightly different than percentages presented
1070	Sasadeusz	2008	Western Pacific	Australia	Melbourne	Unknown	2000-2002	Antenatal clinic attendees	Y	Focus HerpeSelect 2 IgG ELISA (Focus Diagnostics, Cypress, CA); equivocal samples tested by Western blot	1.1	Unknown	Unknown	F	30-39	482	87	18.0498	Y	100	Data by age slightly different than percentages presented
1071	Sasadeusz	2008	Western Pacific	Australia	Melbourne	Unknown	2000-2002	Antenatal clinic attendees	Y	Focus HerpeSelect 2 IgG ELISA (Focus Diagnostics, Cypress, CA); equivocal samples tested by Western blot	1.1	Unknown	Unknown	F	40-47	29	8	27.5862	Y	100	Data by age slightly different than percentages presented
1072	Sauerbrei	2011	Europe	Germany	Thuringia	Unknown	1996-2006	Pregnant women	Y	HerpeSelect 1 and 2 IgG ELISA (Focus Diagnostics, USA) and HSV-1 IgG ELISA (Euroimmun, Germany); discordant HSV-1 results retested twice and most frequent result including original result accepted; equivocal HSV-1 results and equivocal HSV-2 retested twice and those still equivocal tested by immunoblot recomLine HSV-1 and HSV-2 IgG (Mikrogen, Germany), as were all positive results	Unknown	Unknown	Unknown	F	17-40	200	36	18	Y	101
1073	Sauerbrei	2011	Europe	Germany	Thuringia	Unknown	1996-2006	Children	Y	HerpeSelect 1 and 2 IgG ELISA (Focus Diagnostics, USA) and HSV-1 IgG ELISA (Euroimmun, Germany); discordant HSV-1 results retested twice and most frequent result including original result accepted; equivocal HSV-1 results and equivocal HSV-2 retested twice and those still equivocal tested by immunoblot recomLine HSV-1 and HSV-2 IgG (Mikrogen, Germany), as were all positive results	Unknown	Unknown	Unknown	F+M	0-18	1100	46	4.18182	N	101
1074	Sauerbrei	2011	Europe	Germany	Thuringia	Unknown	1996-2006	Children	Y	HerpeSelect 1 and 2 IgG ELISA (Focus Diagnostics, USA) and HSV-1 IgG ELISA (Euroimmun, Germany); discordant HSV-1 results retested twice and most frequent result including original result accepted; equivocal HSV-1 results and equivocal HSV-2 retested twice and those still equivocal tested by immunoblot recomLine HSV-1 and HSV-2 IgG (Mikrogen, Germany), as were all positive results	Unknown	Unknown	Unknown	F+M	0-1	200	9	4.5	N	101
1075	Sauerbrei	2011	Europe	Germany	Thuringia	Unknown	1996-2006	Children	Y	HerpeSelect 1 and 2 IgG ELISA (Focus Diagnostics, USA) and HSV-1 IgG ELISA (Euroimmun, Germany); discordant HSV-1 results retested twice and most frequent result including original result accepted; equivocal HSV-1 results and equivocal HSV-2 retested twice and those still equivocal tested by immunoblot recomLine HSV-1 and HSV-2 IgG (Mikrogen, Germany), as were all positive results	Unknown	Unknown	Unknown	F+M	2-3	150	6	4	N	101
1076	Sauerbrei	2011	Europe	Germany	Thuringia	Unknown	1996-2006	Children	Y	HerpeSelect 1 and 2 IgG ELISA (Focus Diagnostics, USA) and HSV-1 IgG ELISA (Euroimmun, Germany); discordant HSV-1 results retested twice and most frequent result including original result accepted; equivocal HSV-1 results and equivocal HSV-2 retested twice and those still equivocal tested by immunoblot recomLine HSV-1 and HSV-2 IgG (Mikrogen, Germany), as were all positive results	Unknown	Unknown	Unknown	F+M	4-6	150	5	3.33333	N	101
1077	Sauerbrei	2011	Europe	Germany	Thuringia	Unknown	1996-2006	Children	Y	HerpeSelect 1 and 2 IgG ELISA (Focus Diagnostics, USA) and HSV-1 IgG ELISA (Euroimmun, Germany); discordant HSV-1 results retested twice and most frequent result including original result accepted; equivocal HSV-1 results and equivocal HSV-2 retested twice and those still equivocal tested by immunoblot recomLine HSV-1 and HSV-2 IgG (Mikrogen, Germany), as were all positive results	Unknown	Unknown	Unknown	F+M	7-9	150	7	4.66667	N	101
1078	Sauerbrei	2011	Europe	Germany	Thuringia	Unknown	1996-2006	Children	Y	HerpeSelect 1 and 2 IgG ELISA (Focus Diagnostics, USA) and HSV-1 IgG ELISA (Euroimmun, Germany); discordant HSV-1 results retested twice and most frequent result including original result accepted; equivocal HSV-1 results and equivocal HSV-2 retested twice and those still equivocal tested by immunoblot recomLine HSV-1 and HSV-2 IgG (Mikrogen, Germany), as were all positive results	Unknown	Unknown	Unknown	F+M	10-12	150	4	2.66667	N	101
1079	Sauerbrei	2011	Europe	Germany	Thuringia	Unknown	1996-2006	Children	Y	HerpeSelect 1 and 2 IgG ELISA (Focus Diagnostics, USA) and HSV-1 IgG ELISA (Euroimmun, Germany); discordant HSV-1 results retested twice and most frequent result including original result accepted; equivocal HSV-1 results and equivocal HSV-2 retested twice and those still equivocal tested by immunoblot recomLine HSV-1 and HSV-2 IgG (Mikrogen, Germany), as were all positive results	Unknown	Unknown	Unknown	F+M	13-15	150	4	2.66667	N	101
1080	Sauerbrei	2011	Europe	Germany	Thuringia	Unknown	1996-2006	Children	Y	HerpeSelect 1 and 2 IgG ELISA (Focus Diagnostics, USA) and HSV-1 IgG ELISA (Euroimmun, Germany); discordant HSV-1 results retested twice and most frequent result including original result accepted; equivocal HSV-1 results and equivocal HSV-2 retested twice and those still equivocal tested by immunoblot recomLine HSV-1 and HSV-2 IgG (Mikrogen, Germany), as were all positive results	Unknown	Unknown	Unknown	F+M	16-18	150	11	7.33333	N	101
1081	Sauerbrei	2011	Europe	Germany	Thuringia	Unknown	1996-2006	Children	Y	HerpeSelect 1 and 2 IgG ELISA (Focus Diagnostics, USA) and HSV-1 IgG ELISA (Euroimmun, Germany); discordant HSV-1 results retested twice and most frequent result including original result accepted; equivocal HSV-1 results and equivocal HSV-2 retested twice and those still equivocal tested by immunoblot recomLine HSV-1 and HSV-2 IgG (Mikrogen, Germany), as were all positive results	Unknown	Unknown	Unknown	F	0-18	523	26	4.97132	N	101
1082	Sauerbrei	2011	Europe	Germany	Thuringia	Unknown	1996-2006	Children	Y	HerpeSelect 1 and 2 IgG ELISA (Focus Diagnostics, USA) and HSV-1 IgG ELISA (Euroimmun, Germany); discordant HSV-1 results retested twice and most frequent result including original result accepted; equivocal HSV-1 results and equivocal HSV-2 retested twice and those still equivocal tested by immunoblot recomLine HSV-1 and HSV-2 IgG (Mikrogen, Germany), as were all positive results	Unknown	Unknown	Unknown	F	0-1	84	5	5.95238	N	101
1083	Sauerbrei	2011	Europe	Germany	Thuringia	Unknown	1996-2006	Children	Y	HerpeSelect 1 and 2 IgG ELISA (Focus Diagnostics, USA) and HSV-1 IgG ELISA (Euroimmun, Germany); discordant HSV-1 results retested twice and most frequent result including original result accepted; equivocal HSV-1 results and equivocal HSV-2 retested twice and those still equivocal tested by immunoblot recomLine HSV-1 and HSV-2 IgG (Mikrogen, Germany), as were all positive results	Unknown	Unknown	Unknown	F	2-3	60	2	3.33333	N	101
1084	Sauerbrei	2011	Europe	Germany	Thuringia	Unknown	1996-2006	Children	Y	HerpeSelect 1 and 2 IgG ELISA (Focus Diagnostics, USA) and HSV-1 IgG ELISA (Euroimmun, Germany); discordant HSV-1 results retested twice and most frequent result including original result accepted; equivocal HSV-1 results and equivocal HSV-2 retested twice and those still equivocal tested by immunoblot recomLine HSV-1 and HSV-2 IgG (Mikrogen, Germany), as were all positive results	Unknown	Unknown	Unknown	F	4-6	72	1	1.38889	N	101
1085	Sauerbrei	2011	Europe	Germany	Thuringia	Unknown	1996-2006	Children	Y	HerpeSelect 1 and 2 IgG ELISA (Focus Diagnostics, USA) and HSV-1 IgG ELISA (Euroimmun, Germany); discordant HSV-1 results retested twice and most frequent result including original result accepted; equivocal HSV-1 results and equivocal HSV-2 retested twice and those still equivocal tested by immunoblot recomLine HSV-1 and HSV-2 IgG (Mikrogen, Germany), as were all positive results	Unknown	Unknown	Unknown	F	7-9	66	4	6.06061	N	101
1086	Sauerbrei	2011	Europe	Germany	Thuringia	Unknown	1996-2006	Children	Y	HerpeSelect 1 and 2 IgG ELISA (Focus Diagnostics, USA) and HSV-1 IgG ELISA (Euroimmun, Germany); discordant HSV-1 results retested twice and most frequent result including original result accepted; equivocal HSV-1 results and equivocal HSV-2 retested twice and those still equivocal tested by immunoblot recomLine HSV-1 and HSV-2 IgG (Mikrogen, Germany), as were all positive results	Unknown	Unknown	Unknown	F	10-12	86	3	3.48837	N	101
1087	Sauerbrei	2011	Europe	Germany	Thuringia	Unknown	1996-2006	Children	Y	HerpeSelect 1 and 2 IgG ELISA (Focus Diagnostics, USA) and HSV-1 IgG ELISA (Euroimmun, Germany); discordant HSV-1 results retested twice and most frequent result including original result accepted; equivocal HSV-1 results and equivocal HSV-2 retested twice and those still equivocal tested by immunoblot recomLine HSV-1 and HSV-2 IgG (Mikrogen, Germany), as were all positive results	Unknown	Unknown	Unknown	F	13-15	66	1	1.51515	N	101
1088	Sauerbrei	2011	Europe	Germany	Thuringia	Unknown	1996-2006	Children	Y	HerpeSelect 1 and 2 IgG ELISA (Focus Diagnostics, USA) and HSV-1 IgG ELISA (Euroimmun, Germany); discordant HSV-1 results retested twice and most frequent result including original result accepted; equivocal HSV-1 results and equivocal HSV-2 retested twice and those still equivocal tested by immunoblot recomLine HSV-1 and HSV-2 IgG (Mikrogen, Germany), as were all positive results	Unknown	Unknown	Unknown	F	16-18	89	10	11.236	Y	101
1089	Sauerbrei	2011	Europe	Germany	Thuringia	Unknown	1996-2006	Children	Y	HerpeSelect 1 and 2 IgG ELISA (Focus Diagnostics, USA) and HSV-1 IgG ELISA (Euroimmun, Germany); discordant HSV-1 results retested twice and most frequent result including original result accepted; equivocal HSV-1 results and equivocal HSV-2 retested twice and those still equivocal tested by immunoblot recomLine HSV-1 and HSV-2 IgG (Mikrogen, Germany), as were all positive results	Unknown	Unknown	Unknown	M	0-18	577	20	3.4662	N	101
1090	Sauerbrei	2011	Europe	Germany	Thuringia	Unknown	1996-2006	Children	Y	HerpeSelect 1 and 2 IgG ELISA (Focus Diagnostics, USA) and HSV-1 IgG ELISA (Euroimmun, Germany); discordant HSV-1 results retested twice and most frequent result including original result accepted; equivocal HSV-1 results and equivocal HSV-2 retested twice and those still equivocal tested by immunoblot recomLine HSV-1 and HSV-2 IgG (Mikrogen, Germany), as were all positive results	Unknown	Unknown	Unknown	M	0-1	116	4	3.44828	N	101
1091	Sauerbrei	2011	Europe	Germany	Thuringia	Unknown	1996-2006	Children	Y	HerpeSelect 1 and 2 IgG ELISA (Focus Diagnostics, USA) and HSV-1 IgG ELISA (Euroimmun, Germany); discordant HSV-1 results retested twice and most frequent result including original result accepted; equivocal HSV-1 results and equivocal HSV-2 retested twice and those still equivocal tested by immunoblot recomLine HSV-1 and HSV-2 IgG (Mikrogen, Germany), as were all positive results	Unknown	Unknown	Unknown	M	2-3	90	4	4.44444	N	101
1092	Sauerbrei	2011	Europe	Germany	Thuringia	Unknown	1996-2006	Children	Y	HerpeSelect 1 and 2 IgG ELISA (Focus Diagnostics, USA) and HSV-1 IgG ELISA (Euroimmun, Germany); discordant HSV-1 results retested twice and most frequent result including original result accepted; equivocal HSV-1 results and equivocal HSV-2 retested twice and those still equivocal tested by immunoblot recomLine HSV-1 and HSV-2 IgG (Mikrogen, Germany), as were all positive results	Unknown	Unknown	Unknown	M	4-6	78	4	5.12821	N	101
1093	Sauerbrei	2011	Europe	Germany	Thuringia	Unknown	1996-2006	Children	Y	HerpeSelect 1 and 2 IgG ELISA (Focus Diagnostics, USA) and HSV-1 IgG ELISA (Euroimmun, Germany); discordant HSV-1 results retested twice and most frequent result including original result accepted; equivocal HSV-1 results and equivocal HSV-2 retested twice and those still equivocal tested by immunoblot recomLine HSV-1 and HSV-2 IgG (Mikrogen, Germany), as were all positive results	Unknown	Unknown	Unknown	M	7-9	84	3	3.57143	N	101
1094	Sauerbrei	2011	Europe	Germany	Thuringia	Unknown	1996-2006	Children	Y	HerpeSelect 1 and 2 IgG ELISA (Focus Diagnostics, USA) and HSV-1 IgG ELISA (Euroimmun, Germany); discordant HSV-1 results retested twice and most frequent result including original result accepted; equivocal HSV-1 results and equivocal HSV-2 retested twice and those still equivocal tested by immunoblot recomLine HSV-1 and HSV-2 IgG (Mikrogen, Germany), as were all positive results	Unknown	Unknown	Unknown	M	10-12	64	1	1.5625	N	101
1095	Sauerbrei	2011	Europe	Germany	Thuringia	Unknown	1996-2006	Children	Y	HerpeSelect 1 and 2 IgG ELISA (Focus Diagnostics, USA) and HSV-1 IgG ELISA (Euroimmun, Germany); discordant HSV-1 results retested twice and most frequent result including original result accepted; equivocal HSV-1 results and equivocal HSV-2 retested twice and those still equivocal tested by immunoblot recomLine HSV-1 and HSV-2 IgG (Mikrogen, Germany), as were all positive results	Unknown	Unknown	Unknown	M	13-15	84	3	3.57143	N	101
1096	Sauerbrei	2011	Europe	Germany	Thuringia	Unknown	1996-2006	Children	Y	HerpeSelect 1 and 2 IgG ELISA (Focus Diagnostics, USA) and HSV-1 IgG ELISA (Euroimmun, Germany); discordant HSV-1 results retested twice and most frequent result including original result accepted; equivocal HSV-1 results and equivocal HSV-2 retested twice and those still equivocal tested by immunoblot recomLine HSV-1 and HSV-2 IgG (Mikrogen, Germany), as were all positive results	Unknown	Unknown	Unknown	M	16-18	61	1	1.63934	Y	101
1097	Sauerbrei	2011	Europe	Germany	Thuringia	Unknown	1996-2006	Blood donors	Y	HerpeSelect 1 and 2 IgG ELISA (Focus Diagnostics, USA) and HSV-1 IgG ELISA (Euroimmun, Germany); discordant HSV-1 results retested twice and most frequent result including original result accepted; equivocal HSV-1 results and equivocal HSV-2 retested twice and those still equivocal tested by immunoblot recomLine HSV-1 and HSV-2 IgG (Mikrogen, Germany), as were all positive results	Unknown	Unknown	Unknown	F+M	19-30	800	109	13.625	N	101
1098	Sauerbrei	2011	Europe	Germany	Thuringia	Unknown	1996-2006	Blood donors	Y	HerpeSelect 1 and 2 IgG ELISA (Focus Diagnostics, USA) and HSV-1 IgG ELISA (Euroimmun, Germany); discordant HSV-1 results retested twice and most frequent result including original result accepted; equivocal HSV-1 results and equivocal HSV-2 retested twice and those still equivocal tested by immunoblot recomLine HSV-1 and HSV-2 IgG (Mikrogen, Germany), as were all positive results	Unknown	Unknown	Unknown	F+M	19-21	200	24	12	N	101
1099	Sauerbrei	2011	Europe	Germany	Thuringia	Unknown	1996-2006	Blood donors	Y	HerpeSelect 1 and 2 IgG ELISA (Focus Diagnostics, USA) and HSV-1 IgG ELISA (Euroimmun, Germany); discordant HSV-1 results retested twice and most frequent result including original result accepted; equivocal HSV-1 results and equivocal HSV-2 retested twice and those still equivocal tested by immunoblot recomLine HSV-1 and HSV-2 IgG (Mikrogen, Germany), as were all positive results	Unknown	Unknown	Unknown	F+M	22-24	200	20	10	N	101
1100	Sauerbrei	2011	Europe	Germany	Thuringia	Unknown	1996-2006	Blood donors	Y	HerpeSelect 1 and 2 IgG ELISA (Focus Diagnostics, USA) and HSV-1 IgG ELISA (Euroimmun, Germany); discordant HSV-1 results retested twice and most frequent result including original result accepted; equivocal HSV-1 results and equivocal HSV-2 retested twice and those still equivocal tested by immunoblot recomLine HSV-1 and HSV-2 IgG (Mikrogen, Germany), as were all positive results	Unknown	Unknown	Unknown	F+M	25-27	200	35	17.5	N	101
1101	Sauerbrei	2011	Europe	Germany	Thuringia	Unknown	1996-2006	Blood donors	Y	HerpeSelect 1 and 2 IgG ELISA (Focus Diagnostics, USA) and HSV-1 IgG ELISA (Euroimmun, Germany); discordant HSV-1 results retested twice and most frequent result including original result accepted; equivocal HSV-1 results and equivocal HSV-2 retested twice and those still equivocal tested by immunoblot recomLine HSV-1 and HSV-2 IgG (Mikrogen, Germany), as were all positive results	Unknown	Unknown	Unknown	F+M	28-30	200	30	15	N	101
1102	Sauerbrei	2011	Europe	Germany	Thuringia	Unknown	1996-2006	Blood donors	Y	HerpeSelect 1 and 2 IgG ELISA (Focus Diagnostics, USA) and HSV-1 IgG ELISA (Euroimmun, Germany); discordant HSV-1 results retested twice and most frequent result including original result accepted; equivocal HSV-1 results and equivocal HSV-2 retested twice and those still equivocal tested by immunoblot recomLine HSV-1 and HSV-2 IgG (Mikrogen, Germany), as were all positive results	Unknown	Unknown	Unknown	F	19-30	446	71	15.9193	N	101
1103	Sauerbrei	2011	Europe	Germany	Thuringia	Unknown	1996-2006	Blood donors	Y	HerpeSelect 1 and 2 IgG ELISA (Focus Diagnostics, USA) and HSV-1 IgG ELISA (Euroimmun, Germany); discordant HSV-1 results retested twice and most frequent result including original result accepted; equivocal HSV-1 results and equivocal HSV-2 retested twice and those still equivocal tested by immunoblot recomLine HSV-1 and HSV-2 IgG (Mikrogen, Germany), as were all positive results	Unknown	Unknown	Unknown	F	19-21	133	19	14.2857	Y	101
1104	Sauerbrei	2011	Europe	Germany	Thuringia	Unknown	1996-2006	Blood donors	Y	HerpeSelect 1 and 2 IgG ELISA (Focus Diagnostics, USA) and HSV-1 IgG ELISA (Euroimmun, Germany); discordant HSV-1 results retested twice and most frequent result including original result accepted; equivocal HSV-1 results and equivocal HSV-2 retested twice and those still equivocal tested by immunoblot recomLine HSV-1 and HSV-2 IgG (Mikrogen, Germany), as were all positive results	Unknown	Unknown	Unknown	F	22-24	110	11	10	Y	101
1105	Sauerbrei	2011	Europe	Germany	Thuringia	Unknown	1996-2006	Blood donors	Y	HerpeSelect 1 and 2 IgG ELISA (Focus Diagnostics, USA) and HSV-1 IgG ELISA (Euroimmun, Germany); discordant HSV-1 results retested twice and most frequent result including original result accepted; equivocal HSV-1 results and equivocal HSV-2 retested twice and those still equivocal tested by immunoblot recomLine HSV-1 and HSV-2 IgG (Mikrogen, Germany), as were all positive results	Unknown	Unknown	Unknown	F	25-27	100	20	20	Y	101
1106	Sauerbrei	2011	Europe	Germany	Thuringia	Unknown	1996-2006	Blood donors	Y	HerpeSelect 1 and 2 IgG ELISA (Focus Diagnostics, USA) and HSV-1 IgG ELISA (Euroimmun, Germany); discordant HSV-1 results retested twice and most frequent result including original result accepted; equivocal HSV-1 results and equivocal HSV-2 retested twice and those still equivocal tested by immunoblot recomLine HSV-1 and HSV-2 IgG (Mikrogen, Germany), as were all positive results	Unknown	Unknown	Unknown	F	28-30	103	21	20.3883	Y	101
1107	Sauerbrei	2011	Europe	Germany	Thuringia	Unknown	1996-2006	Blood donors	Y	HerpeSelect 1 and 2 IgG ELISA (Focus Diagnostics, USA) and HSV-1 IgG ELISA (Euroimmun, Germany); discordant HSV-1 results retested twice and most frequent result including original result accepted; equivocal HSV-1 results and equivocal HSV-2 retested twice and those still equivocal tested by immunoblot recomLine HSV-1 and HSV-2 IgG (Mikrogen, Germany), as were all positive results	Unknown	Unknown	Unknown	M	19-30	354	38	10.7345	N	101
1108	Sauerbrei	2011	Europe	Germany	Thuringia	Unknown	1996-2006	Blood donors	Y	HerpeSelect 1 and 2 IgG ELISA (Focus Diagnostics, USA) and HSV-1 IgG ELISA (Euroimmun, Germany); discordant HSV-1 results retested twice and most frequent result including original result accepted; equivocal HSV-1 results and equivocal HSV-2 retested twice and those still equivocal tested by immunoblot recomLine HSV-1 and HSV-2 IgG (Mikrogen, Germany), as were all positive results	Unknown	Unknown	Unknown	M	19-21	67	5	7.46269	Y	101
1109	Sauerbrei	2011	Europe	Germany	Thuringia	Unknown	1996-2006	Blood donors	Y	HerpeSelect 1 and 2 IgG ELISA (Focus Diagnostics, USA) and HSV-1 IgG ELISA (Euroimmun, Germany); discordant HSV-1 results retested twice and most frequent result including original result accepted; equivocal HSV-1 results and equivocal HSV-2 retested twice and those still equivocal tested by immunoblot recomLine HSV-1 and HSV-2 IgG (Mikrogen, Germany), as were all positive results	Unknown	Unknown	Unknown	M	22-24	90	9	10	Y	101
1110	Sauerbrei	2011	Europe	Germany	Thuringia	Unknown	1996-2006	Blood donors	Y	HerpeSelect 1 and 2 IgG ELISA (Focus Diagnostics, USA) and HSV-1 IgG ELISA (Euroimmun, Germany); discordant HSV-1 results retested twice and most frequent result including original result accepted; equivocal HSV-1 results and equivocal HSV-2 retested twice and those still equivocal tested by immunoblot recomLine HSV-1 and HSV-2 IgG (Mikrogen, Germany), as were all positive results	Unknown	Unknown	Unknown	M	25-27	100	15	15	Y	101
1111	Sauerbrei	2011	Europe	Germany	Thuringia	Unknown	1996-2006	Blood donors	Y	HerpeSelect 1 and 2 IgG ELISA (Focus Diagnostics, USA) and HSV-1 IgG ELISA (Euroimmun, Germany); discordant HSV-1 results retested twice and most frequent result including original result accepted; equivocal HSV-1 results and equivocal HSV-2 retested twice and those still equivocal tested by immunoblot recomLine HSV-1 and HSV-2 IgG (Mikrogen, Germany), as were all positive results	Unknown	Unknown	Unknown	M	28-30	97	9	9.27835	Y	101
1112	Schneider	2010	South-East Asia	India	Guntur district, Andhra Pradesh state	Unknown	2004-2005	General population	Y	HSV-2 IgG ELISA (HerpeSelect 2, Focus Diagnostics, CA)	Unknown	Unknown	Unknown	F+M	15-49	12617	947	7.50575	N	102
1113	Schneider	2010	South-East Asia	India	Guntur district, Andhra Pradesh state	Unknown	2004-2005	General population	Y	HSV-2 IgG ELISA (HerpeSelect 2, Focus Diagnostics, CA)	Unknown	Unknown	Unknown	F+M	15-19	2334	78	3.3419	N	102
1114	Schneider	2010	South-East Asia	India	Guntur district, Andhra Pradesh state	Unknown	2004-2005	General population	Y	HSV-2 IgG ELISA (HerpeSelect 2, Focus Diagnostics, CA)	Unknown	Unknown	Unknown	F+M	20-24	2248	104	4.62633	N	102
1115	Schneider	2010	South-East Asia	India	Guntur district, Andhra Pradesh state	Unknown	2004-2005	General population	Y	HSV-2 IgG ELISA (HerpeSelect 2, Focus Diagnostics, CA)	Unknown	Unknown	Unknown	F+M	25-29	1999	144	7.2036	N	102
1116	Schneider	2010	South-East Asia	India	Guntur district, Andhra Pradesh state	Unknown	2004-2005	General population	Y	HSV-2 IgG ELISA (HerpeSelect 2, Focus Diagnostics, CA)	Unknown	Unknown	Unknown	F+M	30-34	1719	163	9.48226	N	102
1117	Schneider	2010	South-East Asia	India	Guntur district, Andhra Pradesh state	Unknown	2004-2005	General population	Y	HSV-2 IgG ELISA (HerpeSelect 2, Focus Diagnostics, CA)	Unknown	Unknown	Unknown	F+M	35-39	1706	188	11.0199	N	102
1118	Schneider	2010	South-East Asia	India	Guntur district, Andhra Pradesh state	Unknown	2004-2005	General population	Y	HSV-2 IgG ELISA (HerpeSelect 2, Focus Diagnostics, CA)	Unknown	Unknown	Unknown	F+M	40-44	1385	142	10.2527	N	102
1119	Schneider	2010	South-East Asia	India	Guntur district, Andhra Pradesh state	Unknown	2004-2005	General population	Y	HSV-2 IgG ELISA (HerpeSelect 2, Focus Diagnostics, CA)	Unknown	Unknown	Unknown	F+M	45-49	1226	128	10.4405	N	102
1120	Schneider	2010	South-East Asia	India	Guntur district, Andhra Pradesh state	Unknown	2004-2005	General population	Y	HSV-2 IgG ELISA (HerpeSelect 2, Focus Diagnostics, CA)	Unknown	Unknown	Unknown	F	15-49	6382	584	9.15074	N	102
1121	Schneider	2010	South-East Asia	India	Guntur district, Andhra Pradesh state	Unknown	2004-2005	General population	Y	HSV-2 IgG ELISA (HerpeSelect 2, Focus Diagnostics, CA)	Unknown	Unknown	Unknown	F	15-19	1159	48	4.1415	Y	102
1122	Schneider	2010	South-East Asia	India	Guntur district, Andhra Pradesh state	Unknown	2004-2005	General population	Y	HSV-2 IgG ELISA (HerpeSelect 2, Focus Diagnostics, CA)	Unknown	Unknown	Unknown	F	20-24	1162	62	5.33563	Y	102
1123	Schneider	2010	South-East Asia	India	Guntur district, Andhra Pradesh state	Unknown	2004-2005	General population	Y	HSV-2 IgG ELISA (HerpeSelect 2, Focus Diagnostics, CA)	Unknown	Unknown	Unknown	F	25-29	1027	88	8.56865	Y	102
1124	Schneider	2010	South-East Asia	India	Guntur district, Andhra Pradesh state	Unknown	2004-2005	General population	Y	HSV-2 IgG ELISA (HerpeSelect 2, Focus Diagnostics, CA)	Unknown	Unknown	Unknown	F	30-34	886	110	12.4153	Y	102
1125	Schneider	2010	South-East Asia	India	Guntur district, Andhra Pradesh state	Unknown	2004-2005	General population	Y	HSV-2 IgG ELISA (HerpeSelect 2, Focus Diagnostics, CA)	Unknown	Unknown	Unknown	F	35-39	864	118	13.6574	Y	102
1126	Schneider	2010	South-East Asia	India	Guntur district, Andhra Pradesh state	Unknown	2004-2005	General population	Y	HSV-2 IgG ELISA (HerpeSelect 2, Focus Diagnostics, CA)	Unknown	Unknown	Unknown	F	40-44	757	99	13.0779	Y	102
1127	Schneider	2010	South-East Asia	India	Guntur district, Andhra Pradesh state	Unknown	2004-2005	General population	Y	HSV-2 IgG ELISA (HerpeSelect 2, Focus Diagnostics, CA)	Unknown	Unknown	Unknown	F	45-49	527	59	11.1954	Y	102
1128	Schneider	2010	South-East Asia	India	Guntur district, Andhra Pradesh state	Unknown	2004-2005	General population	Y	HSV-2 IgG ELISA (HerpeSelect 2, Focus Diagnostics, CA)	Unknown	Unknown	Unknown	M	15-49	6235	363	5.82197	N	102
1129	Schneider	2010	South-East Asia	India	Guntur district, Andhra Pradesh state	Unknown	2004-2005	General population	Y	HSV-2 IgG ELISA (HerpeSelect 2, Focus Diagnostics, CA)	Unknown	Unknown	Unknown	M	15-19	1175	30	2.55319	Y	102
1130	Schneider	2010	South-East Asia	India	Guntur district, Andhra Pradesh state	Unknown	2004-2005	General population	Y	HSV-2 IgG ELISA (HerpeSelect 2, Focus Diagnostics, CA)	Unknown	Unknown	Unknown	M	20-24	1086	42	3.8674	Y	102
1131	Schneider	2010	South-East Asia	India	Guntur district, Andhra Pradesh state	Unknown	2004-2005	General population	Y	HSV-2 IgG ELISA (HerpeSelect 2, Focus Diagnostics, CA)	Unknown	Unknown	Unknown	M	25-29	972	56	5.76132	Y	102
1132	Schneider	2010	South-East Asia	India	Guntur district, Andhra Pradesh state	Unknown	2004-2005	General population	Y	HSV-2 IgG ELISA (HerpeSelect 2, Focus Diagnostics, CA)	Unknown	Unknown	Unknown	M	30-34	833	53	6.36255	Y	102
1133	Schneider	2010	South-East Asia	India	Guntur district, Andhra Pradesh state	Unknown	2004-2005	General population	Y	HSV-2 IgG ELISA (HerpeSelect 2, Focus Diagnostics, CA)	Unknown	Unknown	Unknown	M	35-39	842	70	8.31354	Y	102
1134	Schneider	2010	South-East Asia	India	Guntur district, Andhra Pradesh state	Unknown	2004-2005	General population	Y	HSV-2 IgG ELISA (HerpeSelect 2, Focus Diagnostics, CA)	Unknown	Unknown	Unknown	M	40-44	628	43	6.84713	Y	102
1135	Schneider	2010	South-East Asia	India	Guntur district, Andhra Pradesh state	Unknown	2004-2005	General population	Y	HSV-2 IgG ELISA (HerpeSelect 2, Focus Diagnostics, CA)	Unknown	Unknown	Unknown	M	45-49	699	69	9.87124	Y	102
1136	Sgaier	2011	South-East Asia	India	Hyderabad, Andhra Pradesh state; Bangalore, Karnataka state; and Chandigarh	Unknown	2006	General population	Y	HerpeSelect ELISA IgG (Focus Technologies, Cypress, CA)	Unknown	Unknown	Unknown	F+M	18->=65	2347	237.047	10.1	N	103
1137	Sgaier	2011	South-East Asia	India	Hyderabad, Andhra Pradesh state; Bangalore, Karnataka state; and Chandigarh	Unknown	2006	General population	Y	HerpeSelect ELISA IgG (Focus Technologies, Cypress, CA)	Unknown	Unknown	Unknown	F	18->=65	1213	137.069	11.3	N	103
1138	Sgaier	2011	South-East Asia	India	Hyderabad, Andhra Pradesh state; Bangalore, Karnataka state; and Chandigarh	Unknown	2006	General population	Y	HerpeSelect ELISA IgG (Focus Technologies, Cypress, CA)	Unknown	Unknown	Unknown	F	18-24			4	N	103	Estimated from figure
1139	Sgaier	2011	South-East Asia	India	Hyderabad, Andhra Pradesh state; Bangalore, Karnataka state; and Chandigarh	Unknown	2006	General population	Y	HerpeSelect ELISA IgG (Focus Technologies, Cypress, CA)	Unknown	Unknown	Unknown	F	25-34			9	N	103	Estimated from figure
1140	Sgaier	2011	South-East Asia	India	Hyderabad, Andhra Pradesh state; Bangalore, Karnataka state; and Chandigarh	Unknown	2006	General population	Y	HerpeSelect ELISA IgG (Focus Technologies, Cypress, CA)	Unknown	Unknown	Unknown	F	35-44			12	N	103	Estimated from figure
1141	Sgaier	2011	South-East Asia	India	Hyderabad, Andhra Pradesh state; Bangalore, Karnataka state; and Chandigarh	Unknown	2006	General population	Y	HerpeSelect ELISA IgG (Focus Technologies, Cypress, CA)	Unknown	Unknown	Unknown	F	45-54			17	N	103	Estimated from figure
1142	Sgaier	2011	South-East Asia	India	Hyderabad, Andhra Pradesh state; Bangalore, Karnataka state; and Chandigarh	Unknown	2006	General population	Y	HerpeSelect ELISA IgG (Focus Technologies, Cypress, CA)	Unknown	Unknown	Unknown	F	55-64			17	N	103	Estimated from figure
1143	Sgaier	2011	South-East Asia	India	Hyderabad, Andhra Pradesh state; Bangalore, Karnataka state; and Chandigarh	Unknown	2006	General population	Y	HerpeSelect ELISA IgG (Focus Technologies, Cypress, CA)	Unknown	Unknown	Unknown	F	>=65			27	N	103	Estimated from figure
1144	Sgaier	2011	South-East Asia	India	Hyderabad, Andhra Pradesh state; Bangalore, Karnataka state; and Chandigarh	Unknown	2006	General population	Y	HerpeSelect ELISA IgG (Focus Technologies, Cypress, CA)	Unknown	Unknown	Unknown	M	18->=65	1134	100.926	8.9	N	103
1145	Sgaier	2011	South-East Asia	India	Hyderabad, Andhra Pradesh state; Bangalore, Karnataka state; and Chandigarh	Unknown	2006	General population	Y	HerpeSelect ELISA IgG (Focus Technologies, Cypress, CA)	Unknown	Unknown	Unknown	M	18-24			3	N	103	Estimated from figure
1146	Sgaier	2011	South-East Asia	India	Hyderabad, Andhra Pradesh state; Bangalore, Karnataka state; and Chandigarh	Unknown	2006	General population	Y	HerpeSelect ELISA IgG (Focus Technologies, Cypress, CA)	Unknown	Unknown	Unknown	M	25-34			6	N	103	Estimated from figure
1147	Sgaier	2011	South-East Asia	India	Hyderabad, Andhra Pradesh state; Bangalore, Karnataka state; and Chandigarh	Unknown	2006	General population	Y	HerpeSelect ELISA IgG (Focus Technologies, Cypress, CA)	Unknown	Unknown	Unknown	M	35-44			7	N	103	Estimated from figure
1148	Sgaier	2011	South-East Asia	India	Hyderabad, Andhra Pradesh state; Bangalore, Karnataka state; and Chandigarh	Unknown	2006	General population	Y	HerpeSelect ELISA IgG (Focus Technologies, Cypress, CA)	Unknown	Unknown	Unknown	M	45-54			15	N	103	Estimated from figure
1149	Sgaier	2011	South-East Asia	India	Hyderabad, Andhra Pradesh state; Bangalore, Karnataka state; and Chandigarh	Unknown	2006	General population	Y	HerpeSelect ELISA IgG (Focus Technologies, Cypress, CA)	Unknown	Unknown	Unknown	M	55-64			21	N	103	Estimated from figure
1150	Sgaier	2011	South-East Asia	India	Hyderabad, Andhra Pradesh state; Bangalore, Karnataka state; and Chandigarh	Unknown	2006	General population	Y	HerpeSelect ELISA IgG (Focus Technologies, Cypress, CA)	Unknown	Unknown	Unknown	M	>=65			18	N	103	Estimated from figure
1172	Shin	2007	Western Pacific	Republic of Korea	Large harbour city, southern Republic of Korea	Unknown	2004	General population	Y	HerpeSelect 2 ELISA IgG (Focus Technologies, Memphis, TN, USA)	Manufacturer's recommendation	Unknown	Unknown	F+M	=<6-19	1194	34	2.84757	N	104
1173	Shin	2007	Western Pacific	Republic of Korea	Large harbour city, southern Republic of Korea	Unknown	2004	General population	Y	HerpeSelect 2 ELISA IgG (Focus Technologies, Memphis, TN, USA)	Manufacturer's recommendation	Unknown	Unknown	F+M	=<6	397	12	3.02267	N	104
1174	Shin	2007	Western Pacific	Republic of Korea	Large harbour city, southern Republic of Korea	Unknown	2004	General population	Y	HerpeSelect 2 ELISA IgG (Focus Technologies, Memphis, TN, USA)	Manufacturer's recommendation	Unknown	Unknown	F+M	7-12	398	13	3.26633	N	104
1175	Shin	2007	Western Pacific	Republic of Korea	Large harbour city, southern Republic of Korea	Unknown	2004	General population	Y	HerpeSelect 2 ELISA IgG (Focus Technologies, Memphis, TN, USA)	Manufacturer's recommendation	Unknown	Unknown	F+M	13-19	399	9	2.25564	N	104
1176	Shin	2007	Western Pacific	Republic of Korea	Large harbour city, southern Republic of Korea	Unknown	2004	General population	Y	HerpeSelect 2 ELISA IgG (Focus Technologies, Memphis, TN, USA)	Manufacturer's recommendation	Unknown	Unknown	F	=<6-19	594	18	3.0303	N	104
1177	Shin	2007	Western Pacific	Republic of Korea	Large harbour city, southern Republic of Korea	Unknown	2004	General population	Y	HerpeSelect 2 ELISA IgG (Focus Technologies, Memphis, TN, USA)	Manufacturer's recommendation	Unknown	Unknown	F	=<6	199	8	4.0201	N	104
1178	Shin	2007	Western Pacific	Republic of Korea	Large harbour city, southern Republic of Korea	Unknown	2004	General population	Y	HerpeSelect 2 ELISA IgG (Focus Technologies, Memphis, TN, USA)	Manufacturer's recommendation	Unknown	Unknown	F	7-12	198	7	3.53535	N	104
1179	Shin	2007	Western Pacific	Republic of Korea	Large harbour city, southern Republic of Korea	Unknown	2004	General population	Y	HerpeSelect 2 ELISA IgG (Focus Technologies, Memphis, TN, USA)	Manufacturer's recommendation	Unknown	Unknown	F	13-19	197	3	1.52284	Y	104
1180	Shin	2007	Western Pacific	Republic of Korea	Large harbour city, southern Republic of Korea	Unknown	2004	General population	Y	HerpeSelect 2 ELISA IgG (Focus Technologies, Memphis, TN, USA)	Manufacturer's recommendation	Unknown	Unknown	M	=<6-19	600	16	2.66667	N	104
1181	Shin	2007	Western Pacific	Republic of Korea	Large harbour city, southern Republic of Korea	Unknown	2004	General population	Y	HerpeSelect 2 ELISA IgG (Focus Technologies, Memphis, TN, USA)	Manufacturer's recommendation	Unknown	Unknown	M	=<6	198	4	2.0202	N	104
1182	Shin	2007	Western Pacific	Republic of Korea	Large harbour city, southern Republic of Korea	Unknown	2004	General population	Y	HerpeSelect 2 ELISA IgG (Focus Technologies, Memphis, TN, USA)	Manufacturer's recommendation	Unknown	Unknown	M	7-12	200	6	3	N	104
1183	Shin	2007	Western Pacific	Republic of Korea	Large harbour city, southern Republic of Korea	Unknown	2004	General population	Y	HerpeSelect 2 ELISA IgG (Focus Technologies, Memphis, TN, USA)	Manufacturer's recommendation	Unknown	Unknown	M	13-19	202	6	2.9703	Y	104
1184	Shin	2007	Western Pacific	Republic of Korea	Large harbour city and inner rural area, southern Republic of Korea	Unknown	2004	General population	Y	HerpeSelect 2 ELISA IgG (Focus Technologies, Memphis, TN, USA)	Manufacturer's recommendation	Unknown	Unknown	F+M	20->=60	1456	363	24.9313	N	104
1185	Shin	2007	Western Pacific	Republic of Korea	Large harbour city and inner rural area, southern Republic of Korea	Unknown	2004	General population	Y	HerpeSelect 2 ELISA IgG (Focus Technologies, Memphis, TN, USA)	Manufacturer's recommendation	Unknown	Unknown	F+M	20-29	324	24	7.40741	N	104
1186	Shin	2007	Western Pacific	Republic of Korea	Large harbour city and inner rural area, southern Republic of Korea	Unknown	2004	General population	Y	HerpeSelect 2 ELISA IgG (Focus Technologies, Memphis, TN, USA)	Manufacturer's recommendation	Unknown	Unknown	F+M	30-39	287	65	22.6481	N	104
1187	Shin	2007	Western Pacific	Republic of Korea	Large harbour city and inner rural area, southern Republic of Korea	Unknown	2004	General population	Y	HerpeSelect 2 ELISA IgG (Focus Technologies, Memphis, TN, USA)	Manufacturer's recommendation	Unknown	Unknown	F+M	40-49	303	99	32.6733	N	104
1188	Shin	2007	Western Pacific	Republic of Korea	Large harbour city and inner rural area, southern Republic of Korea	Unknown	2004	General population	Y	HerpeSelect 2 ELISA IgG (Focus Technologies, Memphis, TN, USA)	Manufacturer's recommendation	Unknown	Unknown	F+M	50-59	272	95	34.9265	N	104
1189	Shin	2007	Western Pacific	Republic of Korea	Large harbour city and inner rural area, southern Republic of Korea	Unknown	2004	General population	Y	HerpeSelect 2 ELISA IgG (Focus Technologies, Memphis, TN, USA)	Manufacturer's recommendation	Unknown	Unknown	F+M	>=60	270	80	29.6296	N	104
1190	Shin	2007	Western Pacific	Republic of Korea	Large harbour city and inner rural area, southern Republic of Korea	Unknown	2004	General population	Y	HerpeSelect 2 ELISA IgG (Focus Technologies, Memphis, TN, USA)	Manufacturer's recommendation	Unknown	Unknown	F	20->=60	750	210	28	N	104
1191	Shin	2007	Western Pacific	Republic of Korea	Large harbour city and inner rural area, southern Republic of Korea	Unknown	2004	General population	Y	HerpeSelect 2 ELISA IgG (Focus Technologies, Memphis, TN, USA)	Manufacturer's recommendation	Unknown	Unknown	F	20-29	176	14	7.95455	Y	104
1192	Shin	2007	Western Pacific	Republic of Korea	Large harbour city and inner rural area, southern Republic of Korea	Unknown	2004	General population	Y	HerpeSelect 2 ELISA IgG (Focus Technologies, Memphis, TN, USA)	Manufacturer's recommendation	Unknown	Unknown	F	30-39	149	46	30.8725	Y	104
1193	Shin	2007	Western Pacific	Republic of Korea	Large harbour city and inner rural area, southern Republic of Korea	Unknown	2004	General population	Y	HerpeSelect 2 ELISA IgG (Focus Technologies, Memphis, TN, USA)	Manufacturer's recommendation	Unknown	Unknown	F	40-49	148	51	34.4595	Y	104
1194	Shin	2007	Western Pacific	Republic of Korea	Large harbour city and inner rural area, southern Republic of Korea	Unknown	2004	General population	Y	HerpeSelect 2 ELISA IgG (Focus Technologies, Memphis, TN, USA)	Manufacturer's recommendation	Unknown	Unknown	F	50-59	138	53	38.4058	N	104
1195	Shin	2007	Western Pacific	Republic of Korea	Large harbour city and inner rural area, southern Republic of Korea	Unknown	2004	General population	Y	HerpeSelect 2 ELISA IgG (Focus Technologies, Memphis, TN, USA)	Manufacturer's recommendation	Unknown	Unknown	F	>=60	139	46	33.0935	N	104
1196	Shin	2007	Western Pacific	Republic of Korea	Large harbour city and inner rural area, southern Republic of Korea	Unknown	2004	General population	Y	HerpeSelect 2 ELISA IgG (Focus Technologies, Memphis, TN, USA)	Manufacturer's recommendation	Unknown	Unknown	M	20->=60	706	153	21.6714	N	104
1197	Shin	2007	Western Pacific	Republic of Korea	Large harbour city and inner rural area, southern Republic of Korea	Unknown	2004	General population	Y	HerpeSelect 2 ELISA IgG (Focus Technologies, Memphis, TN, USA)	Manufacturer's recommendation	Unknown	Unknown	M	20-29	148	10	6.75676	Y	104
1198	Shin	2007	Western Pacific	Republic of Korea	Large harbour city and inner rural area, southern Republic of Korea	Unknown	2004	General population	Y	HerpeSelect 2 ELISA IgG (Focus Technologies, Memphis, TN, USA)	Manufacturer's recommendation	Unknown	Unknown	M	30-39	138	19	13.7681	Y	104
1199	Shin	2007	Western Pacific	Republic of Korea	Large harbour city and inner rural area, southern Republic of Korea	Unknown	2004	General population	Y	HerpeSelect 2 ELISA IgG (Focus Technologies, Memphis, TN, USA)	Manufacturer's recommendation	Unknown	Unknown	M	40-49	155	48	30.9677	Y	104
1200	Shin	2007	Western Pacific	Republic of Korea	Large harbour city and inner rural area, southern Republic of Korea	Unknown	2004	General population	Y	HerpeSelect 2 ELISA IgG (Focus Technologies, Memphis, TN, USA)	Manufacturer's recommendation	Unknown	Unknown	M	50-59	134	42	31.3433	N	104
1201	Shin	2007	Western Pacific	Republic of Korea	Large harbour city and inner rural area, southern Republic of Korea	Unknown	2004	General population	Y	HerpeSelect 2 ELISA IgG (Focus Technologies, Memphis, TN, USA)	Manufacturer's recommendation	Unknown	Unknown	M	>=60	131	34	25.9542	N	104
1202	Shin	2007	Western Pacific	Republic of Korea	National	National Survey of Health and Nutrition (NSHN)	2005	General population	Y	HerpeSelect 2 ELISA IgG (Focus Technologies, Memphis, TN, USA)	Manufacturer's recommendation	Unknown	Unknown	F+M	10-34	455	40	8.79121	N	104
1203	Shin	2007	Western Pacific	Republic of Korea	National	National Survey of Health and Nutrition (NSHN)	2005	General population	Y	HerpeSelect 2 ELISA IgG (Focus Technologies, Memphis, TN, USA)	Manufacturer's recommendation	Unknown	Unknown	F+M	10-19	107	5	4.6729	N	104
1204	Shin	2007	Western Pacific	Republic of Korea	National	National Survey of Health and Nutrition (NSHN)	2005	General population	Y	HerpeSelect 2 ELISA IgG (Focus Technologies, Memphis, TN, USA)	Manufacturer's recommendation	Unknown	Unknown	F+M	20-24	120	9	7.5	N	104
1205	Shin	2007	Western Pacific	Republic of Korea	National	National Survey of Health and Nutrition (NSHN)	2005	General population	Y	HerpeSelect 2 ELISA IgG (Focus Technologies, Memphis, TN, USA)	Manufacturer's recommendation	Unknown	Unknown	F+M	25-29	116	15	12.931	N	104
1206	Shin	2007	Western Pacific	Republic of Korea	National	National Survey of Health and Nutrition (NSHN)	2005	General population	Y	HerpeSelect 2 ELISA IgG (Focus Technologies, Memphis, TN, USA)	Manufacturer's recommendation	Unknown	Unknown	F+M	30-34	112	11	9.82143	N	104
1207	Shin	2007	Western Pacific	Republic of Korea	National	National Survey of Health and Nutrition (NSHN)	2005	General population	Y	HerpeSelect 2 ELISA IgG (Focus Technologies, Memphis, TN, USA)	Manufacturer's recommendation	Unknown	Unknown	F	10-34	228	29	12.7193	N	104
1208	Shin	2007	Western Pacific	Republic of Korea	National	National Survey of Health and Nutrition (NSHN)	2005	General population	Y	HerpeSelect 2 ELISA IgG (Focus Technologies, Memphis, TN, USA)	Manufacturer's recommendation	Unknown	Unknown	F	10-19	50	3	6	Y	104
1209	Shin	2007	Western Pacific	Republic of Korea	National	National Survey of Health and Nutrition (NSHN)	2005	General population	Y	HerpeSelect 2 ELISA IgG (Focus Technologies, Memphis, TN, USA)	Manufacturer's recommendation	Unknown	Unknown	F	20-24	61	8	13.1148	Y	104
1210	Shin	2007	Western Pacific	Republic of Korea	National	National Survey of Health and Nutrition (NSHN)	2005	General population	Y	HerpeSelect 2 ELISA IgG (Focus Technologies, Memphis, TN, USA)	Manufacturer's recommendation	Unknown	Unknown	F	25-29	59	11	18.6441	Y	104
1211	Shin	2007	Western Pacific	Republic of Korea	National	National Survey of Health and Nutrition (NSHN)	2005	General population	Y	HerpeSelect 2 ELISA IgG (Focus Technologies, Memphis, TN, USA)	Manufacturer's recommendation	Unknown	Unknown	F	30-34	58	7	12.069	Y	104
1212	Shin	2007	Western Pacific	Republic of Korea	National	National Survey of Health and Nutrition (NSHN)	2005	General population	Y	HerpeSelect 2 ELISA IgG (Focus Technologies, Memphis, TN, USA)	Manufacturer's recommendation	Unknown	Unknown	M	10-34	227	11	4.84581	N	104
1213	Shin	2007	Western Pacific	Republic of Korea	National	National Survey of Health and Nutrition (NSHN)	2005	General population	Y	HerpeSelect 2 ELISA IgG (Focus Technologies, Memphis, TN, USA)	Manufacturer's recommendation	Unknown	Unknown	M	10-19	57	2	3.50877	Y	104
1214	Shin	2007	Western Pacific	Republic of Korea	National	National Survey of Health and Nutrition (NSHN)	2005	General population	Y	HerpeSelect 2 ELISA IgG (Focus Technologies, Memphis, TN, USA)	Manufacturer's recommendation	Unknown	Unknown	M	20-24	59	1	1.69492	Y	104
1215	Shin	2007	Western Pacific	Republic of Korea	National	National Survey of Health and Nutrition (NSHN)	2005	General population	Y	HerpeSelect 2 ELISA IgG (Focus Technologies, Memphis, TN, USA)	Manufacturer's recommendation	Unknown	Unknown	M	25-29	57	4	7.01754	Y	104
1216	Shin	2007	Western Pacific	Republic of Korea	National	National Survey of Health and Nutrition (NSHN)	2005	General population	Y	HerpeSelect 2 ELISA IgG (Focus Technologies, Memphis, TN, USA)	Manufacturer's recommendation	Unknown	Unknown	M	30-34	54	4	7.40741	Y	104
1217	Sierra	2011	Americas	Colombia	Pueblorrico, Antioquia state	Unknown	2002	General population	Y	HerpeSelect 2 ELISA IgG assay (Focus Technologies, CA, USA); equivocal samples excluded	1.1	93.5-100	86.9-94	F	38.8	869	165.979	19.1	N	105
1218	Sierra	2011	Americas	Colombia	Pueblorrico, Antioquia state	Unknown	2002	General population	Y	HerpeSelect 2 ELISA IgG assay (Focus Technologies, CA, USA); equivocal samples excluded	1.1	93.5-100	86.9-94	F	=<24	194	19.012	9.8	N	105
1219	Sierra	2011	Americas	Colombia	Pueblorrico, Antioquia state	Unknown	2002	General population	Y	HerpeSelect 2 ELISA IgG assay (Focus Technologies, CA, USA); equivocal samples excluded	1.1	93.5-100	86.9-94	F	25-34	197	38.021	19.3	Y	105
1220	Sierra	2011	Americas	Colombia	Pueblorrico, Antioquia state	Unknown	2002	General population	Y	HerpeSelect 2 ELISA IgG assay (Focus Technologies, CA, USA); equivocal samples excluded	1.1	93.5-100	86.9-94	F	35-44	193	39.951	20.7	Y	105
1221	Sierra	2011	Americas	Colombia	Pueblorrico, Antioquia state	Unknown	2002	General population	Y	HerpeSelect 2 ELISA IgG assay (Focus Technologies, CA, USA); equivocal samples excluded	1.1	93.5-100	86.9-94	F	45-54	129	33.024	25.6	Y	105
1222	Sierra	2011	Americas	Colombia	Pueblorrico, Antioquia state	Unknown	2002	General population	Y	HerpeSelect 2 ELISA IgG assay (Focus Technologies, CA, USA); equivocal samples excluded	1.1	93.5-100	86.9-94	F	55-64	82	18.04	22	N	105
1223	Sierra	2011	Americas	Colombia	Pueblorrico, Antioquia state	Unknown	2002	General population	Y	HerpeSelect 2 ELISA IgG assay (Focus Technologies, CA, USA); equivocal samples excluded	1.1	93.5-100	86.9-94	F	>=65	74	17.982	24.3	N	105
1225	Smith	2006	Europe	Poland	Lubelskie, Mazowieckie, Warmińsko-mazurskie and Zachodnio-pomorskie	Unknown	2002	General population	Y	HerpeSelect 1 and 2 IgG ELISAs (Focus Diagnostics); equivocal samples retested and then excluded if still equivocal	Manufacturer's recommendation	Unknown	Unknown	F+M	34	2257	0	9.3	N	106	HSV-2 estimate age- and gender-adjusted. Data from figures not extracted
1226	Smith	2006	Europe	Poland	Lubelskie, Mazowieckie, Warmińsko-mazurskie and Zachodnio-pomorskie	Unknown	2002	General population	Y	HerpeSelect 1 and 2 IgG ELISAs (Focus Diagnostics); equivocal samples retested and then excluded if still equivocal	Manufacturer's recommendation	Unknown	Unknown	F+M	15-24	630		6	N	106	Gender-adjusted. Data from figures not extracted
1227	Smith	2006	Europe	Poland	Lubelskie, Mazowieckie, Warmińsko-mazurskie and Zachodnio-pomorskie	Unknown	2002	General population	Y	HerpeSelect 1 and 2 IgG ELISAs (Focus Diagnostics); equivocal samples retested and then excluded if still equivocal	Manufacturer's recommendation	Unknown	Unknown	F+M	25-49	1081		9.8	N	106	Gender-adjusted. Data from figures not extracted
1228	Smith	2006	Europe	Poland	Lubelskie, Mazowieckie, Warmińsko-mazurskie and Zachodnio-pomorskie	Unknown	2002	General population	Y	HerpeSelect 1 and 2 IgG ELISAs (Focus Diagnostics); equivocal samples retested and then excluded if still equivocal	Manufacturer's recommendation	Unknown	Unknown	F+M	50-65	546		11.5	N	106	Gender-adjusted. Data from figures not extracted
1229	Smith	2006	Europe	Poland	Lubelskie, Mazowieckie, Warmińsko-mazurskie and Zachodnio-pomorskie	Unknown	2002	General population	Y	HerpeSelect 1 and 2 IgG ELISAs (Focus Diagnostics); equivocal samples retested and then excluded if still equivocal	Manufacturer's recommendation	Unknown	Unknown	F	33	1218		9.7	Y	106	HSV-2 estimate age-adjusted. Data from figures not extracted
1230	Smith	2006	Europe	Poland	Lubelskie, Mazowieckie, Warmińsko-mazurskie and Zachodnio-pomorskie	Unknown	2002	General population	Y	HerpeSelect 1 and 2 IgG ELISAs (Focus Diagnostics); equivocal samples retested and then excluded if still equivocal	Manufacturer's recommendation	Unknown	Unknown	M	35	1039		9.8	Y	106	HSV-2 estimate age-adjusted. Data from figures not extracted
1231	Smith	2006	Europe	Poland	Mazowieckie	Unknown	2000	General population	Y	HerpeSelect 1 and 2 IgG ELISAs (Focus Diagnostics); equivocal samples retested and then excluded if still equivocal	Manufacturer's recommendation	Unknown	Unknown	F+M	15->=50	222		11.3	N	106	Age- and gender-adjusted
1232	Smith	2006	Europe	Poland	Mazowieckie	Unknown	2000	General population	Y	HerpeSelect 1 and 2 IgG ELISAs (Focus Diagnostics); equivocal samples retested and then excluded if still equivocal	Manufacturer's recommendation	Unknown	Unknown	F+M	15-24	99		11.1	N	106	Gender-adjusted
1233	Smith	2006	Europe	Poland	Mazowieckie	Unknown	2000	General population	Y	HerpeSelect 1 and 2 IgG ELISAs (Focus Diagnostics); equivocal samples retested and then excluded if still equivocal	Manufacturer's recommendation	Unknown	Unknown	F+M	25-49	97		10.3	N	106	Gender-adjusted
1234	Smith	2006	Europe	Poland	Mazowieckie	Unknown	2000	General population	Y	HerpeSelect 1 and 2 IgG ELISAs (Focus Diagnostics); equivocal samples retested and then excluded if still equivocal	Manufacturer's recommendation	Unknown	Unknown	F+M	>=50	26		15.4	N	106	Gender-adjusted
1235	Smith	2006	Europe	Poland	Mazowieckie	Unknown	2000	General population	Y	HerpeSelect 1 and 2 IgG ELISAs (Focus Diagnostics); equivocal samples retested and then excluded if still equivocal	Manufacturer's recommendation	Unknown	Unknown	F	15->=50	140		12.9	N	106	Age-adjusted
1236	Smith	2006	Europe	Poland	Mazowieckie	Unknown	2000	General population	Y	HerpeSelect 1 and 2 IgG ELISAs (Focus Diagnostics); equivocal samples retested and then excluded if still equivocal	Manufacturer's recommendation	Unknown	Unknown	M	15->=50	82		8.5	N	106	Age-adjusted
1237	Sobngwi-Tambekou, Tarnaud, Auvert	2009, 2011, 2010	Africa	South Africa	Orange Farm	Unknown	2002-2004	Men in an RCT of medical male circumcision (baseline)	Y	HSV-2 IgG assay (Kalon Biologicals)	1.1	Unknown	Unknown	M	18-24	3274	193.166	5.9	Y	107, 108, 139
1238	Sobngwi-Tambekou	2009	Africa	South Africa	Orange Farm	Unknown	2002	General population	Y	HSV-2 IgG assay (Kalon Biologicals)	1.1	Unknown	Unknown	F+M	15-49	912	460.464	50.4895	N	107
1239	Sobngwi-Tambekou	2009	Africa	South Africa	Orange Farm	Unknown	2002	General population	Y	HSV-2 IgG assay (Kalon Biologicals)	1.1	Unknown	Unknown	F	15-49	476	322.252	67.7	Y	107
1240	Sobngwi-Tambekou	2009	Africa	South Africa	Orange Farm	Unknown	2002	General population	Y	HSV-2 IgG assay (Kalon Biologicals)	1.1	Unknown	Unknown	M	15-49	436	138.212	31.7	N	107
1241	Sobngwi-Tambekou	2009	Africa	South Africa	Orange Farm	Unknown	2002	General population	Y	HSV-2 IgG assay (Kalon Biologicals)	1.1	Unknown	Unknown	M	15-19			1.8	N	107
1242	Sobngwi-Tambekou	2009	Africa	South Africa	Orange Farm	Unknown	2002	General population	Y	HSV-2 IgG assay (Kalon Biologicals)	1.1	Unknown	Unknown	M	20-24			13.8	N	107
1255	Tedla	2011	Africa	Ethiopia	Butajira district	Unknown	Unknown	Healthy controls in a study of schizophrenia and bipolar disorder	Y	HSV-1 and HSV-2 assays (Focus Diagnostics, Cypress, CA)	1.1	Unknown	Unknown	F+M	30.4	80	8	10	N	109
1280	Tobian	2012	Africa	Uganda	Rakai	Rakai-1 and -2	2003-2006	Female partners of HIV- men enrolled in an RCT of male circumcision (baseline)	Y	HSV-2 ELISA (Kalon Biological Ltd.); positive cases confirmed by Western blot (Euroimmun); borderline Western blot results considered positive	1.5	Unknown	Unknown	F	15-49	1638	898	54.823	Y	110
1281	Todd	2012	Eastern Mediterranean	Afghanistan	Kabul	Unknown	2010-2011	Male Afghan National Army recruits	Y	HerpeSelect HSV-2 ELISA (Focus Technologies, Cypress, CA); testing done in duplicate/triplicate	Unknown	Unknown	Unknown	M	21.8 (IQR 18-24)	4750	143.925	3.03	Y	111
1285	Todd	2006	Africa	United Republic of Tanzania	Mwanza	Unknown	1991-1994	HIV- in an RCT of improved STI treatment (baseline)	Y	HSV-2 IgG ELISA (Kalon Bio)	Unknown	Unknown	Unknown	F+M	15-54	850	466	54.8235	N	112
1286	Todd	2006	Africa	United Republic of Tanzania	Mwanza	Unknown	1991-1994	HIV- in an RCT of improved STI treatment (baseline)	Y	HSV-2 IgG ELISA (Kalon Bio)	Unknown	Unknown	Unknown	F	15-54	430	273	63.4884	N	112
1287	Todd	2006	Africa	United Republic of Tanzania	Mwanza	Unknown	1991-1994	HIV- in an RCT of improved STI treatment (baseline)	Y	HSV-2 IgG ELISA (Kalon Bio)	Unknown	Unknown	Unknown	M	15-54	420	193	45.9524	N	112
1288	Vaccarella, Vaccarella	2006, 2010	Western Pacific	Republic of Korea	Busan	Unknown	1997-2000	General population	Y	HSV-2 IgG ELISA (Focus Technology, formerly MRL, Cypress CA); all positives retested to confirm	Unknown	Unknown	Unknown	F	45.4	854	358.68	42	N	113, 140	Possible already have data
1289	Vaccarella, Vaccarella	2006, 2010	Europe	Spain	Barcelona	Unknown	1997-2000	General population	Y	HSV-2 IgG ELISA (Focus Technology, formerly MRL, Cypress CA); all positives retested to confirm	Unknown	Unknown	Unknown	F	42.8	908	81.72	9	N	113, 140	Possible already have data
1290	Vaccarella, Vaccarella	2006, 2010	Americas	Argentina	Concordia	Unknown	1997-2000	General population	Y	HSV-2 IgG ELISA (Focus Technology, formerly MRL, Cypress CA); all positives retested to confirm	Unknown	Unknown	Unknown	F	40.4	907	335.59	37	N	113, 140	Possible already have data
1291	van de Wijgert, Brown, Morrison, Van Der Pol, Morrison	2009, 2007, 2007, 2008, 2007	Africa	Zimbabwe	Unknown	Hormonal Contraception and the Risk of HIV Acquisition (HC-HIV) study	1999-2004	HIV- female family planning clinics attendees in a cohort study	Y	HSV-2 IgG ELISA (Focus Technologies)	3.4	Unknown	Unknown	F	26 (18-35)	2240	1191.68	53.2	Y	195, 141, 114, 142, 143
1292	van de Wijgert, Brown, Morrison, Van Der Pol, Morrison	2009, 2007, 2007, 2008, 2007	Africa	Uganda	Unknown	Hormonal Contraception and the Risk of HIV Acquisition (HC-HIV) study	1999-2004	HIV- female family planning clinics attendees in a cohort study	Y	HSV-2 IgG ELISA (Focus Technologies)	3.4	Unknown	Unknown	F	25 (18-35)	2199	1070.91	48.7	Y	195, 141, 114, 142, 143
1293	Veldhuijzen	2012	Africa	Rwanda	Kigali	Unknown	2007-2009	Heterosexual couples	Y	HSV-2 ELISA (HerpeSelect 2, Focus Technologies, USA); equivocal samples retested and persistent equivocal samples excluded	3.5	Unknown	Unknown	F	28 (25-32)	164	66	40.2439	Y	115	Equivocal samples excluded from denominator
1294	Veldhuijzen	2012	Africa	Rwanda	Kigali	Unknown	2007-2009	Heterosexual couples	Y	HSV-2 ELISA (HerpeSelect 2, Focus Technologies, USA); equivocal samples retested and persistent equivocal samples excluded	3.5	Unknown	Unknown	M	31 (27-38)	166	61	36.747	Y	115	Equivocal samples excluded from denominator
1295	Mavedzenge, Wand, Venkatesh, Venkatesh, de Bruyn, Fukuchi	2011, 2012, 2011, 2011, 2011, 2009	Africa	Zimbabwe	Harare	MIRA	2003-2005	HIV- women in an RCT of diaphragm and lubricant gel to prevent HIV/STI acquisition (baseline)	Y	HSV-2 ELISA (Focus Diagnostics, Cypress, CA)	Unknown	Unknown	Unknown	F	=<24->=35	2455	1250	50.9165	N	145, 146, 116, 117, 144, 147
1296	Mavedzenge, Wand, Venkatesh, Venkatesh, de Bruyn, Fukuchi	2011, 2012, 2011, 2011, 2011, 2009	Africa	South Africa	Durban	MIRA	2002-2005	HIV- women in an RCT of diaphragm and lubricant gel to prevent HIV/STI acquisition (baseline)	Y	HSV-2 ELISA (Focus Diagnostics, Cypress, CA)	Unknown	Unknown	Unknown	F	26 (IQR 22-33)	3492	2549.16	73	Y	145, 146, 116, 117, 144, 147
1297	Vilibic-Cavlek	2011	Europe	Croatia	Unknown	Unknown	2005-2009	Women of child-bearing age	Y	HSV-1 and HSV-2 IgG enzyme immunoassay (EIA) (Euroimmun, Lübeck, Germany)	Unknown	Unknown	Unknown	F	16-45	502	34	6.77291	N	118
1298	Vilibic-Cavlek	2011	Europe	Croatia	Unknown	Unknown	2005-2009	Women of child-bearing age	Y	HSV-1 and HSV-2 IgG enzyme immunoassay (EIA) (Euroimmun, Lübeck, Germany)	Unknown	Unknown	Unknown	F	16-20			0	N	118	Estimated from figure
1299	Vilibic-Cavlek	2011	Europe	Croatia	Unknown	Unknown	2005-2009	Women of child-bearing age	Y	HSV-1 and HSV-2 IgG enzyme immunoassay (EIA) (Euroimmun, Lübeck, Germany)	Unknown	Unknown	Unknown	F	21-25			7	N	118	Estimated from figure
1300	Vilibic-Cavlek	2011	Europe	Croatia	Unknown	Unknown	2005-2009	Women of child-bearing age	Y	HSV-1 and HSV-2 IgG enzyme immunoassay (EIA) (Euroimmun, Lübeck, Germany)	Unknown	Unknown	Unknown	F	26-30			10	N	118	Estimated from figure
1301	Vilibic-Cavlek	2011	Europe	Croatia	Unknown	Unknown	2005-2009	Women of child-bearing age	Y	HSV-1 and HSV-2 IgG enzyme immunoassay (EIA) (Euroimmun, Lübeck, Germany)	Unknown	Unknown	Unknown	F	31-35			7	N	118	Estimated from figure
1302	Vilibic-Cavlek	2011	Europe	Croatia	Unknown	Unknown	2005-2009	Women of child-bearing age	Y	HSV-1 and HSV-2 IgG enzyme immunoassay (EIA) (Euroimmun, Lübeck, Germany)	Unknown	Unknown	Unknown	F	36-40			2.5	N	118	Estimated from figure
1303	Vilibic-Cavlek	2011	Europe	Croatia	Unknown	Unknown	2005-2009	Women of child-bearing age	Y	HSV-1 and HSV-2 IgG enzyme immunoassay (EIA) (Euroimmun, Lübeck, Germany)	Unknown	Unknown	Unknown	F	41-45			32	N	118	Estimated from figure
1304	Vilibic-Cavlek	2011	Europe	Croatia	Unknown	Unknown	2008-2010	General population	Y	HSV-1 and HSV-2 IgG ELISA (Virotech, Rüsselsheim, Germany); positive and equivocal samples tested by Western blot (Euroimmun, Lübeck, Germany)	Unknown	97.6	99	F+M	<6m->=60	1672	165	9.86842	N	119
1305	Vilibic-Cavlek	2011	Europe	Croatia	Unknown	Unknown	2008-2010	General population	Y	HSV-1 and HSV-2 IgG ELISA (Virotech, Rüsselsheim, Germany); positive and equivocal samples tested by Western blot (Euroimmun, Lübeck, Germany)	Unknown	97.6	99	F+M	<6m	41	0	0	N	119
1306	Vilibic-Cavlek	2011	Europe	Croatia	Unknown	Unknown	2008-2010	General population	Y	HSV-1 and HSV-2 IgG ELISA (Virotech, Rüsselsheim, Germany); positive and equivocal samples tested by Western blot (Euroimmun, Lübeck, Germany)	Unknown	97.6	99	F+M	6m-9	140	0	0	N	119
1307	Vilibic-Cavlek	2011	Europe	Croatia	Unknown	Unknown	2008-2010	General population	Y	HSV-1 and HSV-2 IgG ELISA (Virotech, Rüsselsheim, Germany); positive and equivocal samples tested by Western blot (Euroimmun, Lübeck, Germany)	Unknown	97.6	99	F+M	10-19	134	0	0	N	119
1308	Vilibic-Cavlek	2011	Europe	Croatia	Unknown	Unknown	2008-2010	General population	Y	HSV-1 and HSV-2 IgG ELISA (Virotech, Rüsselsheim, Germany); positive and equivocal samples tested by Western blot (Euroimmun, Lübeck, Germany)	Unknown	97.6	99	F+M	20-29	371	21	5.66038	N	119
1309	Vilibic-Cavlek	2011	Europe	Croatia	Unknown	Unknown	2008-2010	General population	Y	HSV-1 and HSV-2 IgG ELISA (Virotech, Rüsselsheim, Germany); positive and equivocal samples tested by Western blot (Euroimmun, Lübeck, Germany)	Unknown	97.6	99	F+M	30-39	453	39	8.60927	N	119
1310	Vilibic-Cavlek	2011	Europe	Croatia	Unknown	Unknown	2008-2010	General population	Y	HSV-1 and HSV-2 IgG ELISA (Virotech, Rüsselsheim, Germany); positive and equivocal samples tested by Western blot (Euroimmun, Lübeck, Germany)	Unknown	97.6	99	F+M	40-49	217	32	14.7465	N	119
1311	Vilibic-Cavlek	2011	Europe	Croatia	Unknown	Unknown	2008-2010	General population	Y	HSV-1 and HSV-2 IgG ELISA (Virotech, Rüsselsheim, Germany); positive and equivocal samples tested by Western blot (Euroimmun, Lübeck, Germany)	Unknown	97.6	99	F+M	50-59	199	42	21.1055	N	119
1312	Vilibic-Cavlek	2011	Europe	Croatia	Unknown	Unknown	2008-2010	General population	Y	HSV-1 and HSV-2 IgG ELISA (Virotech, Rüsselsheim, Germany); positive and equivocal samples tested by Western blot (Euroimmun, Lübeck, Germany)	Unknown	97.6	99	F+M	>=60	117	31	26.4957	N	119
1313	Vilibic-Cavlek	2011	Europe	Croatia	Unknown	Unknown	2008-2010	General population	Y	HSV-1 and HSV-2 IgG ELISA (Virotech, Rüsselsheim, Germany); positive and equivocal samples tested by Western blot (Euroimmun, Lübeck, Germany)	Unknown	97.6	99	F	<6m->=60	917	98	10.687	N	119
1314	Vilibic-Cavlek	2011	Europe	Croatia	Unknown	Unknown	2008-2010	General population	Y	HSV-1 and HSV-2 IgG ELISA (Virotech, Rüsselsheim, Germany); positive and equivocal samples tested by Western blot (Euroimmun, Lübeck, Germany)	Unknown	97.6	99	M	<6m->=60	755	67	8.87417	N	119
1322	Watson-Jones	2007	Africa	United Republic of Tanzania	Lake Victoria zone	Unknown	2003-2005	Female facility workers being screened for an RCT of HSV suppressive therapy	Y	HSV-2 IgG ELISA (Kalon Biologicals, Surrey, United Kingdom)	Unknown	92.3	97.7	F	26 (16-35)	2719	2175.2	80	N	120
1323	Watson-Jones	2007	Africa	United Republic of Tanzania	Lake Victoria zone	Unknown	2003-2005	Female facility workers being screened for an RCT of HSV suppressive therapy	Y	HSV-2 IgG ELISA (Kalon Biologicals, Surrey, United Kingdom)	Unknown	92.3	97.7	F	16-17	138.462	54	39	Y	120
1324	Watson-Jones	2007	Africa	United Republic of Tanzania	Lake Victoria zone	Unknown	2003-2005	Female facility workers being screened for an RCT of HSV suppressive therapy	Y	HSV-2 IgG ELISA (Kalon Biologicals, Surrey, United Kingdom)	Unknown	92.3	97.7	F	18-19	240.385	125	52	Y	120
1325	Watson-Jones	2007	Africa	United Republic of Tanzania	Lake Victoria zone	Unknown	2003-2005	Female facility workers being screened for an RCT of HSV suppressive therapy	Y	HSV-2 IgG ELISA (Kalon Biologicals, Surrey, United Kingdom)	Unknown	92.3	97.7	F	20-21	275.758	182	66	Y	120
1326	Watson-Jones	2007	Africa	United Republic of Tanzania	Lake Victoria zone	Unknown	2003-2005	Female facility workers being screened for an RCT of HSV suppressive therapy	Y	HSV-2 IgG ELISA (Kalon Biologicals, Surrey, United Kingdom)	Unknown	92.3	97.7	F	22-24	483.951	392	81	Y	120
1327	Yahya-Malima	2008	Africa	United Republic of Tanzania	Manyara and Singida rural areas	Unknown	2003-2004	Antenatal clinic attendees	Y	Non-commercial peptide-55 ELISA for HSV-2 antibodies	Unknown	100	98.4	F	26.3 (15->=35)	1296	267.736	20.6586	N	121
1328	Yahya-Malima	2008	Africa	United Republic of Tanzania	Manyara and Singida rural areas	Unknown	2003-2004	Antenatal clinic attendees	Y	Non-commercial peptide-55 ELISA for HSV-2 antibodies	Unknown	100	98.4	F	15-19	165	32.175	19.5	Y	121
1329	Yahya-Malima	2008	Africa	United Republic of Tanzania	Manyara and Singida rural areas	Unknown	2003-2004	Antenatal clinic attendees	Y	Non-commercial peptide-55 ELISA for HSV-2 antibodies	Unknown	100	98.4	F	20-24	417	80.898	19.4	Y	121
1330	Yahya-Malima	2008	Africa	United Republic of Tanzania	Manyara and Singida rural areas	Unknown	2003-2004	Antenatal clinic attendees	Y	Non-commercial peptide-55 ELISA for HSV-2 antibodies	Unknown	100	98.4	F	25-29	349	60.726	17.4	Y	121
1331	Yahya-Malima	2008	Africa	United Republic of Tanzania	Manyara and Singida rural areas	Unknown	2003-2004	Antenatal clinic attendees	Y	Non-commercial peptide-55 ELISA for HSV-2 antibodies	Unknown	100	98.4	F	30-34	224	54.88	24.5	Y	121
1332	Yahya-Malima	2008	Africa	United Republic of Tanzania	Manyara and Singida rural areas	Unknown	2003-2004	Antenatal clinic attendees	Y	Non-commercial peptide-55 ELISA for HSV-2 antibodies	Unknown	100	98.4	F	>=35	141	39.057	27.7	N	121
1342	Zhu	2006	Americas	United States of America	Norton Sound region, Alaska	Genetics of Coronary Artery Disease in Alaska Natives (GOCADAN)	2000-2003	Alaskan Eskimos	Y	IgG ELISA (Focus, Cypress, CA, USA)	1.1	Unknown	Unknown	F+M	42.8 (18-92)	610	234.85	38.5	N	122
1343	Zhu	2006	Americas	United States of America	Norton Sound region, Alaska	Genetics of Coronary Artery Disease in Alaska Natives (GOCADAN)	2000-2003	Alaskan Eskimos	Y	IgG ELISA (Focus, Cypress, CA, USA)	1.1	Unknown	Unknown	F+M	18-24			15.8	N	122
1344	Zhu	2006	Americas	United States of America	Norton Sound region, Alaska	Genetics of Coronary Artery Disease in Alaska Natives (GOCADAN)	2000-2003	Alaskan Eskimos	Y	IgG ELISA (Focus, Cypress, CA, USA)	1.1	Unknown	Unknown	F+M	25-34			23.8	N	122
1345	Zhu	2006	Americas	United States of America	Norton Sound region, Alaska	Genetics of Coronary Artery Disease in Alaska Natives (GOCADAN)	2000-2003	Alaskan Eskimos	Y	IgG ELISA (Focus, Cypress, CA, USA)	1.1	Unknown	Unknown	F+M	35-44			46.4	N	122
1346	Zhu	2006	Americas	United States of America	Norton Sound region, Alaska	Genetics of Coronary Artery Disease in Alaska Natives (GOCADAN)	2000-2003	Alaskan Eskimos	Y	IgG ELISA (Focus, Cypress, CA, USA)	1.1	Unknown	Unknown	F+M	45-54			55.7	N	122
1347	Zhu	2006	Americas	United States of America	Norton Sound region, Alaska	Genetics of Coronary Artery Disease in Alaska Natives (GOCADAN)	2000-2003	Alaskan Eskimos	Y	IgG ELISA (Focus, Cypress, CA, USA)	1.1	Unknown	Unknown	F+M	55-64			40.3	N	122
1348	Zhu	2006	Americas	United States of America	Norton Sound region, Alaska	Genetics of Coronary Artery Disease in Alaska Natives (GOCADAN)	2000-2003	Alaskan Eskimos	Y	IgG ELISA (Focus, Cypress, CA, USA)	1.1	Unknown	Unknown	F+M	66-74			32.4	N	122
1349	Zhu	2006	Americas	United States of America	Norton Sound region, Alaska	Genetics of Coronary Artery Disease in Alaska Natives (GOCADAN)	2000-2003	Alaskan Eskimos	Y	IgG ELISA (Focus, Cypress, CA, USA)	1.1	Unknown	Unknown	F+M	>=75			62.5	N	122
1350	Zhu	2006	Americas	United States of America	Norton Sound region, Alaska	Genetics of Coronary Artery Disease in Alaska Natives (GOCADAN)	2000-2003	Alaskan Eskimos	Y	IgG ELISA (Focus, Cypress, CA, USA)	1.1	Unknown	Unknown	F	42.8 (18-92)			44.6	N	122
1351	Zhu	2006	Americas	United States of America	Norton Sound region, Alaska	Genetics of Coronary Artery Disease in Alaska Natives (GOCADAN)	2000-2003	Alaskan Eskimos	Y	IgG ELISA (Focus, Cypress, CA, USA)	1.1	Unknown	Unknown	M	42.8 (18-92)			30.9	N	122
1357	Adamson	2011	South-East Asia	India	Mysore, Karnataka state	Unknown	2005-2006	Young sexually-active women	Y	Type-specific IgG HSV-2 ELISA (Focus Technologies, Cypress, CA, USA)	1.1	Unknown	Unknown	F	25.9 (16-30)	897	103	11.4827	Y	148
1358	Alberts	2013	Americas	Brazil	Sao Paulo	HPV in Men study	2005-2009	Men with no history of anogenital cancer or warts, with no current penile discharge or dysuria and who were not being treated for an STI	Y	HerpeSelect 2 IgG ELISA (Focus Diagnostics, Cypress, CA, USA)	1.1	Unknown	Unknown	M	31 (IQR 23-40)	1388	533	38.4006	Y	149
1359	Alberts	2013	Americas	Mexico	Cuernavaca	HPV in Men study	2005-2009	Men with no history of anogenital cancer or warts, with no current penile discharge or dysuria and who were not being treated for an STI	Y	HerpeSelect 2 IgG ELISA (Focus Diagnostics, Cypress, CA, USA)	1.1	Unknown	Unknown	M	31 (IQR 23-40)	1312	115	8.76524	Y	149
1360	Alberts	2013	Americas	United States of America	Tampa	HPV in Men study	2005-2009	Men with no history of anogenital cancer or warts, with no current penile discharge or dysuria and who were not being treated for an STI	Y	HerpeSelect 2 IgG ELISA (Focus Diagnostics, Cypress, CA, USA)	1.1	Unknown	Unknown	M	31 (IQR 23-40)	1265	163	12.8854	Y	149
1361	Amornkul	2009	Africa	Kenya	Asembo, Nyanza	Unknown	2003-2004	General population	Y	HSV-2 type-specific IgG ELISA (Kalon Biological Ltd., Surrey, United Kingdom)	Unknown	92.3	97.7	F+M	22 (F), 20 (M)	1202	615	51.1647	N	150
1362	Amornkul	2009	Africa	Kenya	Asembo, Nyanza	Unknown	2003-2004	General population	Y	HSV-2 type-specific IgG ELISA (Kalon Biological Ltd., Surrey, United Kingdom)	Unknown	92.3	97.7	F	22 (IQR 18-28)	619	405	65.4281	Y	150
1363	Amornkul	2009	Africa	Kenya	Asembo, Nyanza	Unknown	2003-2004	General population	Y	HSV-2 type-specific IgG ELISA (Kalon Biological Ltd., Surrey, United Kingdom)	Unknown	92.3	97.7	M	20 (IQR 17-26)	583	210	36.0206	Y	150
1364	Asgari	2011	Eastern Mediterranean	Iran (Islamic Republic of)	Tehran	Unknown	Unknown	Obstetric and gynaecology clinic attendees	Y	HSV-2 IgG ELISA (Euroimmun, Germany)	1.1	Unknown	Unknown	F	32.3	353	9	2.54958	Y	151	Equivocal samples excluded from denominator
1368	Béhanzin	2012	Africa	Benin	Cotonou	Unknown	2008	General population	Y	HSV-2 IgG ELISA (Kalon Biological, Surrey, United Kingdom)	Unknown	Unknown	Unknown	F+M	28.4	2193	578	26.3566	N	152	For 1998 data see Smith review
1369	Béhanzin	2012	Africa	Benin	Cotonou	Unknown	2008	General population	Y	HSV-2 IgG ELISA (Kalon Biological, Surrey, United Kingdom)	Unknown	Unknown	Unknown	F	28.6	1195	397	33.2218	Y	152	For 1998 data see Smith review
1370	Béhanzin	2012	Africa	Benin	Cotonou	Unknown	2008	General population	Y	HSV-2 IgG ELISA (Kalon Biological, Surrey, United Kingdom)	Unknown	Unknown	Unknown	M	28.2	998	181	18.1363	Y	152	For 1998 data see Smith review
1371	Benzaken	2012	Americas	Brazil	Alto Solimões, Amazonas state	Unknown	2009	General population	Y	HerpeSelect HSV-2 IgG ELISA (Focus Technologies Inc., Cypress, CA, USA)	1.1	Unknown	Unknown	F+M	29 (F), 28 (M)	585	363	62.0513	N	153
1372	Benzaken	2012	Americas	Brazil	Alto Solimões, Amazonas state	Unknown	2009	General population	Y	HerpeSelect HSV-2 IgG ELISA (Focus Technologies Inc., Cypress, CA, USA)	1.1	Unknown	Unknown	F+M	<25	173	85	49.1329	N	153
1373	Benzaken	2012	Americas	Brazil	Alto Solimões, Amazonas state	Unknown	2009	General population	Y	HerpeSelect HSV-2 IgG ELISA (Focus Technologies Inc., Cypress, CA, USA)	1.1	Unknown	Unknown	F+M	25-34	221	143	64.7059	N	153
1374	Benzaken	2012	Americas	Brazil	Alto Solimões, Amazonas state	Unknown	2009	General population	Y	HerpeSelect HSV-2 IgG ELISA (Focus Technologies Inc., Cypress, CA, USA)	1.1	Unknown	Unknown	F+M	>=35	187	132	70.5882	N	153
1375	Benzaken	2012	Americas	Brazil	Alto Solimões, Amazonas state	Unknown	2009	General population	Y	HerpeSelect HSV-2 IgG ELISA (Focus Technologies Inc., Cypress, CA, USA)	1.1	Unknown	Unknown	F	29 (IQR 24-37)	305	220	72.1311	Y	153
1376	Benzaken	2012	Americas	Brazil	Alto Solimões, Amazonas state	Unknown	2009	General population	Y	HerpeSelect HSV-2 IgG ELISA (Focus Technologies Inc., Cypress, CA, USA)	1.1	Unknown	Unknown	M	28 (IQR 23-37)	280	143	51.0714	Y	153
1377	Biraro	2013	Africa	Uganda	Masaka?	Unknown	2000-2004	General population	Y	Kalon ELISA (Kalon Biological, United Kingdom)	1.5	Unknown	Unknown	F+M	13-59	3284	1286.74	39.1822	N	154	For 1990-1994 data see Kamali 1999 (Smith review). For 1995-1999 data see Kamali 2003 (Looker review)
1378	Biraro	2013	Africa	Uganda	Masaka?	Unknown	2000-2004	General population	Y	Kalon ELISA (Kalon Biological, United Kingdom)	1.5	Unknown	Unknown	F	13-59	1799	863.52	48	Y	154	For 1990-1994 data see Kamali 1999 (Smith review). For 1995-1999 data see Kamali 2003 (Looker review)
1379	Biraro	2013	Africa	Uganda	Masaka?	Unknown	2000-2004	General population	Y	Kalon ELISA (Kalon Biological, United Kingdom)	1.5	Unknown	Unknown	M	13-59	1485	423.225	28.5	Y	154	For 1990-1994 data see Kamali 1999 (Smith review). For 1995-1999 data see Kamali 2003 (Looker review)
1380	Biraro	2013	Africa	Uganda	Masaka?	Unknown	2005-2007	General population	Y	Kalon ELISA (Kalon Biological, United Kingdom)	1.5	Unknown	Unknown	F+M	13-59	3599	1514.31	42.0759	N	154	For 1990-1994 data see Kamali 1999 (Smith review). For 1995-1999 data see Kamali 2003 (Looker review)
1381	Biraro	2013	Africa	Uganda	Masaka?	Unknown	2005-2007	General population	Y	Kalon ELISA (Kalon Biological, United Kingdom)	1.5	Unknown	Unknown	F	13-59	2060	1040.3	50.5	Y	154	For 1990-1994 data see Kamali 1999 (Smith review). For 1995-1999 data see Kamali 2003 (Looker review)
1382	Biraro	2013	Africa	Uganda	Masaka?	Unknown	2005-2007	General population	Y	Kalon ELISA (Kalon Biological, United Kingdom)	1.5	Unknown	Unknown	M	13-59	1539	474.012	30.8	Y	154	For 1990-1994 data see Kamali 1999 (Smith review). For 1995-1999 data see Kamali 2003 (Looker review)
1383	Birdthistle, Birdthistle	2008, 2009	Africa	Zimbabwe	Highfield, Harare	Unknown	2004	Young girls	Y	HSV-2 assay (Kalon Biological, Guildford, United Kingdom)	Unknown	Unknown	Unknown	F	15-19	746	87	11.6622	Y	155, 196
1389	Wu, Caceres	2007, 2007	Western Pacific	China	Fuzhou city, Fujian Province, southern China	NIHM Collaborative HIV/STI Prevention Trial ("the Trial")	2001	Market stall workers	Y	HerpeSelect 2 EIA (MRL, Focus Technologies, Los Angeles, CA, USA)	1.1	Unknown	Unknown	F+M	18-40	4510	293.872	6.516	N	156, 132
1390	Wu, Caceres	2007, 2007	Western Pacific	China	Fuzhou city, Fujian Province, southern China	NIHM Collaborative HIV/STI Prevention Trial ("the Trial")	2001	Market stall workers	Y	HerpeSelect 2 EIA (MRL, Focus Technologies, Los Angeles, CA, USA)	1.1	Unknown	Unknown	F	18-40	2378	194.52	8.18	Y	156, 132
1391	Wu, Caceres	2007, 2007	Western Pacific	China	Fuzhou city, Fujian Province, southern China	NIHM Collaborative HIV/STI Prevention Trial ("the Trial")	2001	Market stall workers	Y	HerpeSelect 2 EIA (MRL, Focus Technologies, Los Angeles, CA, USA)	1.1	Unknown	Unknown	M	18-40	2132	99.3512	4.66	Y	156, 132
1392	Caceres	2007	Europe	Russian Federation	St Petersburg	NIHM Collaborative HIV/STI Prevention Trial ("the Trial")	2001	Young adults in vocational, technical or trade dormitories	Y	HerpeSelect 2 EIA (MRL, Focus Technologies, Los Angeles, CA, USA)	1.1	Unknown	Unknown	F+M	18-30	941	58	6.16366	N	132
1393	Caceres	2007	Europe	Russian Federation	St Petersburg	NIHM Collaborative HIV/STI Prevention Trial ("the Trial")	2001	Young adults in vocational, technical or trade dormitories	Y	HerpeSelect 2 EIA (MRL, Focus Technologies, Los Angeles, CA, USA)	1.1	Unknown	Unknown	F	18-30	471	43	9.12951	Y	132
1394	Caceres	2007	Europe	Russian Federation	St Petersburg	NIHM Collaborative HIV/STI Prevention Trial ("the Trial")	2001	Young adults in vocational, technical or trade dormitories	Y	HerpeSelect 2 EIA (MRL, Focus Technologies, Los Angeles, CA, USA)	1.1	Unknown	Unknown	M	18-30	470	15	3.19149	Y	132
1395	Caceres	2007	Africa	Zimbabwe	Rural villages across 8 rural districts	NIHM Collaborative HIV/STI Prevention Trial ("the Trial")	2001	General population	Y	HerpeSelect 2 EIA (MRL, Focus Technologies, Los Angeles, CA, USA)	1.1	Unknown	Unknown	F+M	16-30	1574	704	44.7268	N	132
1396	Caceres	2007	Africa	Zimbabwe	Rural villages across 8 rural districts	NIHM Collaborative HIV/STI Prevention Trial ("the Trial")	2001	General population	Y	HerpeSelect 2 EIA (MRL, Focus Technologies, Los Angeles, CA, USA)	1.1	Unknown	Unknown	F	16-30	891	522	58.5859	Y	132
1397	Caceres	2007	Africa	Zimbabwe	Rural villages across 8 rural districts	NIHM Collaborative HIV/STI Prevention Trial ("the Trial")	2001	General population	Y	HerpeSelect 2 EIA (MRL, Focus Technologies, Los Angeles, CA, USA)	1.1	Unknown	Unknown	M	16-30	683	182	26.6471	Y	132
1401	Chege	2012	Africa	Kenya	Kisumu, Nyanza Province	Partnership for AIDS Vaccine Evaluation (PAVE 100 trial)	2007	General population (baseline)	Y	HSV-2 IgG ELISA	Unknown	Unknown	Unknown	F+M	18-34	768.75	246	32	N	157
1412	Cowan, Pascoe	2008, 2010	Africa	Zimbabwe	South-eastern Zimbabwe	Regai Dzive Shiri Project	2003	Young people in a trial of a community HIV prevention intervention (baseline)	Y	Type-specific HSV-2 assay (Focus HerpeSelect EIA, Focus Technologies, Cypress, CA)	3.4	Unknown	Unknown	F+M	15	6791	12	0.176704	N	158, 159
1413	Cowan, Pascoe	2008, 2010	Africa	Zimbabwe	South-eastern Zimbabwe	Regai Dzive Shiri Project	2003	Young people in a trial of a community HIV prevention intervention (baseline)	Y	Type-specific HSV-2 assay (Focus HerpeSelect EIA, Focus Technologies, Cypress, CA)	3.4	Unknown	Unknown	F	15	3270	8	0.244648	Y	158, 159
1414	Cowan, Pascoe	2008, 2010	Africa	Zimbabwe	South-eastern Zimbabwe	Regai Dzive Shiri Project	2003	Young people in a trial of a community HIV prevention intervention (baseline)	Y	Type-specific HSV-2 assay (Focus HerpeSelect EIA, Focus Technologies, Cypress, CA)	3.4	Unknown	Unknown	M	15	3521	4	0.113604	Y	158, 159
1417	Crucitti	2011	Africa	Zambia	Ndola	Unknown	Unknown	Adolescent girls	Y	Kalon HSV-2 assay (Kalon Biological Ltd., Surrey, United Kingdom)	Manufacturer's recommendation	Unknown	Unknown	F	13-16	450	25	5.55556	Y	160
1419	de Souza, Nascimento	2007, 2009	Americas	Brazil	Trombetas River, Para State	Unknown	2003-2004	General population	Y	HerpeSelect HSV-2 ELISA (Focus Technologies)	3.5	Unknown	Unknown	F+M	22 (IQR 13-37) (Amerindian), 17 (IQR 9-35) (non-Amerindian)	520	89	17.1154	N	161, 162
1420	Nascimento	2009	Americas	Brazil	Manaus, Amazonas State	Unknown	2003-2004	Blood donors	Y	HerpeSelect HSV-2 ELISA (Focus Technologies)	3.5	Unknown	Unknown	F+M	25 (IQR 21-32)	1121	406	36.2177	N	162
1421	Ferrand	2010	Africa	Zimbabwe	Harare	Unknown	2009	Adolescents	Y	HSV-2 ELISA (HerpeSelect, Focus Technologies)	1.1	Unknown	Unknown	F+M	10-18	594	33	5.55556	N	163
1422	Ferrand	2010	Africa	Zimbabwe	Harare	Unknown	2009	Adolescent antenatal clinic attendees	Y	HSV-2 ELISA (HerpeSelect, Focus Technologies)	1.1	Unknown	Unknown	F	10-18	88	12	13.6364	N	163
1428	Goncalez	2006	Americas	Brazil	São Paulo	Unknown	2004	Blood donors	Y	HerpeSelect 2 HSV-2 ELISA IgG (Focus Technologies, Cypress, CA, USA); individuals with positives and equivocal samples retested; positives confirmed	Unknown	Unknown	Unknown	F+M	30	1600	250	15.625	N	164
1429	Gray	2011	Africa	South Africa	Soweto, Cape Town, Klerksdorp-Orkney-Stilfontein-Hartbeesfontein, eThekwini and Medunsa	Unknown	2007	Sexually-active adults part of a safety and efficacy trial of an HIV vaccine (baseline)	Y	Type-specific IgG immunodot enzyme assay	Unknown	Unknown	Unknown	F+M	22 (18-35)	784	249	31.7602	N	165	Atypical and unknown results excluded from denominator
1430	Gray	2011	Africa	South Africa	Soweto, Cape Town, Klerksdorp-Orkney-Stilfontein-Hartbeesfontein, eThekwini and Medunsa	Unknown	2007	Sexually-active adults part of a safety and efficacy trial of an HIV vaccine (baseline)	Y	Type-specific IgG immunodot enzyme assay	Unknown	Unknown	Unknown	F	23 (18-35)	354	177	50	Y	165	Atypical and unknown results excluded from denominator
1431	Gray	2011	Africa	South Africa	Soweto, Cape Town, Klerksdorp-Orkney-Stilfontein-Hartbeesfontein, eThekwini and Medunsa	Unknown	2007	Sexually-active adults part of a safety and efficacy trial of an HIV vaccine (baseline)	Y	Type-specific IgG immunodot enzyme assay	Unknown	Unknown	Unknown	M	22 (18-35)	430	72	16.7442	Y	165	Atypical and unknown results excluded from denominator
1434	Gutierrez	2006	Americas	Mexico	Poor small urban towns nationwide	Unknown	Unknown	Sexually-active adolescents	Y	HSV-2 ELISA (Focus Technologies)	Manufacturer's recommendation	Unknown	Unknown	F+M	18.7 (15-21)	753	102	12	N	166	Adjusted. Data don't correspond within paper
1435	Gutierrez	2006	Americas	Mexico	Poor small urban towns nationwide	Unknown	Unknown	Sexually-active adolescents	Y	HSV-2 ELISA (Focus Technologies)	Manufacturer's recommendation	Unknown	Unknown	F+M	15-18	312	20.68	6.62821	N	166
1436	Gutierrez	2006	Americas	Mexico	Poor small urban towns nationwide	Unknown	Unknown	Sexually-active adolescents	Y	HSV-2 ELISA (Focus Technologies)	Manufacturer's recommendation	Unknown	Unknown	F+M	19-21	441	65.49	14.8503	N	166
1437	Gutierrez	2006	Americas	Mexico	Poor small urban towns nationwide	Unknown	Unknown	Sexually-active adolescents	Y	HSV-2 ELISA (Focus Technologies)	Manufacturer's recommendation	Unknown	Unknown	F	18.7 (15-21)	406	54.94	13.532	N	166
1438	Gutierrez	2006	Americas	Mexico	Poor small urban towns nationwide	Unknown	Unknown	Sexually-active adolescents	Y	HSV-2 ELISA (Focus Technologies)	Manufacturer's recommendation	Unknown	Unknown	F	15-18	148	5.92	4	Y	166
1439	Gutierrez	2006	Americas	Mexico	Poor small urban towns nationwide	Unknown	Unknown	Sexually-active adolescents	Y	HSV-2 ELISA (Focus Technologies)	Manufacturer's recommendation	Unknown	Unknown	F	19-21	258	49.02	19	Y	166
1440	Gutierrez	2006	Americas	Mexico	Poor small urban towns nationwide	Unknown	Unknown	Sexually-active adolescents	Y	HSV-2 ELISA (Focus Technologies)	Manufacturer's recommendation	Unknown	Unknown	M	18.7 (15-21)	347	31.23	9	N	166
1441	Gutierrez	2006	Americas	Mexico	Poor small urban towns nationwide	Unknown	Unknown	Sexually-active adolescents	Y	HSV-2 ELISA (Focus Technologies)	Manufacturer's recommendation	Unknown	Unknown	M	15-18	164	14.76	9	Y	166
1442	Gutierrez	2006	Americas	Mexico	Poor small urban towns nationwide	Unknown	Unknown	Sexually-active adolescents	Y	HSV-2 ELISA (Focus Technologies)	Manufacturer's recommendation	Unknown	Unknown	M	19-21	183	16.47	9	Y	166
1447	He	2009	Western Pacific	China	North-western Shanghai	Unknown	Unknown	Male rural migrants	Y	HerpeSelect HSV-2 ELISA (Focus Technologies, CA, USA)	Unknown	Unknown	Unknown	M	33.2	894	49	5.48098	N	167
1448	He	2009	Western Pacific	China	North-western Shanghai	Unknown	Unknown	Male rural migrants	Y	HerpeSelect HSV-2 ELISA (Focus Technologies, CA, USA)	Unknown	Unknown	Unknown	M	=<25	179	7	3.91061	N	167
1449	He	2009	Western Pacific	China	North-western Shanghai	Unknown	Unknown	Male rural migrants	Y	HerpeSelect HSV-2 ELISA (Focus Technologies, CA, USA)	Unknown	Unknown	Unknown	M	26-35	419	22	5.2506	Y	167
1450	He	2009	Western Pacific	China	North-western Shanghai	Unknown	Unknown	Male rural migrants	Y	HerpeSelect HSV-2 ELISA (Focus Technologies, CA, USA)	Unknown	Unknown	Unknown	M	>=36	296	20	6.75676	N	167
1452	Herrera-Ortiz	2013	Americas	Mexico	Morelos	Unknown	2006-2009	Pregnant women	Y	HSV-2 IgG ELISA (Focus)	Unknown	Unknown	Unknown	F	=<20->=31	2300	333	14.4783	N	168
1453	Herrera-Ortiz	2013	Americas	Mexico	Morelos	Unknown	2006-2009	Pregnant women	Y	HSV-2 IgG ELISA (Focus)	Unknown	Unknown	Unknown	F	=<20	747	64.242	8.6	N	168
1454	Herrera-Ortiz	2013	Americas	Mexico	Morelos	Unknown	2006-2009	Pregnant women	Y	HSV-2 IgG ELISA (Focus)	Unknown	Unknown	Unknown	F	21-30	1163	166.309	14.3	Y	168
1455	Herrera-Ortiz	2013	Americas	Mexico	Morelos	Unknown	2006-2009	Pregnant women	Y	HSV-2 IgG ELISA (Focus)	Unknown	Unknown	Unknown	F	>=31	390	102.96	26.4	N	168
1456	Huang	2008	Americas	United States of America	Washington D.C.; Detroit, Michigan; Salt Lake City, Utah; Denver, Colorado; Honolulu, Hawaii; Minneapolis, Minnesota; Marshfield, Wisconsin; Pittsburgh, Pennsylvania; St Louis, Missouri; and Birmingham, Alabama	Prostate, Lung, Colorectal and Ovarian Cancer Screening Trial	1993-2001	Age-, race- and time-matched controls in a case-control study of prostate cancer	Y	HSV-2 IgG solid-phase enzymatic immunodot assay	Unknown	Unknown	Unknown	M	65 (60-68)	1282	269	20.9828	N	169	1 low positive included
1462	Janbakhash	2012	Eastern Mediterranean	Iran (Islamic Republic of)	Kermanshah	Unknown	2009	HIV- hospital patients	Y	HSV-2 IgG ELISA (Radim kit, Italy)	Unknown	98	97	F+M	34 (18-65)	165	2	1.21212	N	170
1465	Kaiser	2006	Eastern Mediterranean	Sudan (former)	Yei	Unknown	2002-2003	General population and antenatal clinic attendees	Y	HSV-2 IgG immunoblot (CDC, Atlanta, USA)	Unknown	Unknown	Unknown	F+M	15-49	329	18	5.47112	N	171
1471	Kapina	2009	Africa	Zambia	Unknown	HIV Prevention Trials Network (HPTN) 055	Unknown	Women	Y	HerpeSelect IgG ELISA (Focus Diagnostics, Cypress, CA)	Unknown	Unknown	Unknown	F	27 (16-49)	239	93	38.9121	Y	172
1472	Krone	2008	Europe	Germany	Unknown	Unknown	1989-2006	Age- and gender-matched controls in a case-control study of multiple sclerosis in children	Y	HSV-2 IgG ELISA (Euroimmun, Lübeck, Germany)	Unknown	Unknown	Unknown	F+M	13.5	152	1.976	1.3	N	173
1474	Kumar	2007	Europe	United Kingdom of Great Britain and Northern Ireland	London	Unknown	2001	Blood donors	Y	HSV-1 and HSV-2 enzyme-linked immunoassays	Unknown	Unknown	Unknown	F+M	42	100	0	0	N	174
1476	Leyland	2009	Americas	United States of America	Atlanta, Georgia; Moorestown, New Jersey; and Pittsburgh, Pennsylvania	Unknown	2006-2007	Pregnant women	Y	Focus HerpeSelect ELISA (Focus Diagnostics, Cypress, CA)	Unknown	Unknown	Unknown	F	27.5 (17-57)	395	120	30.3797	Y	175
1483	Mawak	2012	Africa	Nigeria	Pankshin Local Government Area, Plateau State	Unknown	Unknown	Hospital and clinic attendees	Y	HSV-2 ELISA (Diapro)	Manufacturer's recommendation	Unknown	Unknown	F+M	15->=65	180	44	24.4444	N	176
1484	Mawak	2012	Africa	Nigeria	Pankshin Local Government Area, Plateau State	Unknown	Unknown	Hospital and clinic attendees	Y	HSV-2 ELISA (Diapro)	Manufacturer's recommendation	Unknown	Unknown	F+M	15-24	39	9	23.0769	N	176
1485	Mawak	2012	Africa	Nigeria	Pankshin Local Government Area, Plateau State	Unknown	Unknown	Hospital and clinic attendees	Y	HSV-2 ELISA (Diapro)	Manufacturer's recommendation	Unknown	Unknown	F+M	25-34	63	11	17.4603	N	176
1486	Mawak	2012	Africa	Nigeria	Pankshin Local Government Area, Plateau State	Unknown	Unknown	Hospital and clinic attendees	Y	HSV-2 ELISA (Diapro)	Manufacturer's recommendation	Unknown	Unknown	F+M	35-44	38	12	31.5789	N	176
1487	Mawak	2012	Africa	Nigeria	Pankshin Local Government Area, Plateau State	Unknown	Unknown	Hospital and clinic attendees	Y	HSV-2 ELISA (Diapro)	Manufacturer's recommendation	Unknown	Unknown	F+M	45-54	30	11	36.6667	N	176
1488	Mawak	2012	Africa	Nigeria	Pankshin Local Government Area, Plateau State	Unknown	Unknown	Hospital and clinic attendees	Y	HSV-2 ELISA (Diapro)	Manufacturer's recommendation	Unknown	Unknown	F+M	>=65	7	0	0	N	176
1489	Mawak	2012	Africa	Nigeria	Pankshin Local Government Area, Plateau State	Unknown	Unknown	Hospital and clinic attendees	Y	HSV-2 ELISA (Diapro)	Manufacturer's recommendation	Unknown	Unknown	F	15->=65	115	30	26.087	N	176
1490	Mawak	2012	Africa	Nigeria	Pankshin Local Government Area, Plateau State	Unknown	Unknown	Hospital and clinic attendees	Y	HSV-2 ELISA (Diapro)	Manufacturer's recommendation	Unknown	Unknown	F	15-24	30	9	30	Y	176
1491	Mawak	2012	Africa	Nigeria	Pankshin Local Government Area, Plateau State	Unknown	Unknown	Hospital and clinic attendees	Y	HSV-2 ELISA (Diapro)	Manufacturer's recommendation	Unknown	Unknown	F	25-34	49	9	18.3673	Y	176
1492	Mawak	2012	Africa	Nigeria	Pankshin Local Government Area, Plateau State	Unknown	Unknown	Hospital and clinic attendees	Y	HSV-2 ELISA (Diapro)	Manufacturer's recommendation	Unknown	Unknown	F	35-44	22	5	22.7273	Y	176
1493	Mawak	2012	Africa	Nigeria	Pankshin Local Government Area, Plateau State	Unknown	Unknown	Hospital and clinic attendees	Y	HSV-2 ELISA (Diapro)	Manufacturer's recommendation	Unknown	Unknown	F	45-54	12	7	58.3333	N	176
1494	Mawak	2012	Africa	Nigeria	Pankshin Local Government Area, Plateau State	Unknown	Unknown	Hospital and clinic attendees	Y	HSV-2 ELISA (Diapro)	Manufacturer's recommendation	Unknown	Unknown	F	>=65	2	0	0	N	176
1495	Mawak	2012	Africa	Nigeria	Pankshin Local Government Area, Plateau State	Unknown	Unknown	Hospital and clinic attendees	Y	HSV-2 ELISA (Diapro)	Manufacturer's recommendation	Unknown	Unknown	M	15->=65	65	14	21.5385	N	176
1496	Mawak	2012	Africa	Nigeria	Pankshin Local Government Area, Plateau State	Unknown	Unknown	Hospital and clinic attendees	Y	HSV-2 ELISA (Diapro)	Manufacturer's recommendation	Unknown	Unknown	M	15-24	9	0	0	Y	176
1497	Mawak	2012	Africa	Nigeria	Pankshin Local Government Area, Plateau State	Unknown	Unknown	Hospital and clinic attendees	Y	HSV-2 ELISA (Diapro)	Manufacturer's recommendation	Unknown	Unknown	M	25-34	14	2	14.2857	Y	176
1498	Mawak	2012	Africa	Nigeria	Pankshin Local Government Area, Plateau State	Unknown	Unknown	Hospital and clinic attendees	Y	HSV-2 ELISA (Diapro)	Manufacturer's recommendation	Unknown	Unknown	M	35-44	16	7	43.75	Y	176
1499	Mawak	2012	Africa	Nigeria	Pankshin Local Government Area, Plateau State	Unknown	Unknown	Hospital and clinic attendees	Y	HSV-2 ELISA (Diapro)	Manufacturer's recommendation	Unknown	Unknown	M	45-54	18	4	22.2222	N	176
1500	Mawak	2012	Africa	Nigeria	Pankshin Local Government Area, Plateau State	Unknown	Unknown	Hospital and clinic attendees	Y	HSV-2 ELISA (Diapro)	Manufacturer's recommendation	Unknown	Unknown	M	55-64	3	1	33.3333	N	176
1501	Mawak	2012	Africa	Nigeria	Pankshin Local Government Area, Plateau State	Unknown	Unknown	Hospital and clinic attendees	Y	HSV-2 ELISA (Diapro)	Manufacturer's recommendation	Unknown	Unknown	M	>=65	5	0	0	N	176
1504	Msuya, Msuya, Msuya, Mapingure	2009, 2007, 2006, 2010	Africa	United Republic of Tanzania	Moshi	Unknown	2002-2004	Pregnant women	Y	Type-specific HSV-2 ELISA (Focus Diagnostics, Cypress, CA, USA)	Unknown	Unknown	Unknown	F	24 (14-43)	1271	427	33.5956	N	177, 178, 179, 138
1505	Msuya, Msuya, Msuya, Mapingure	2009, 2007, 2006, 2010	Africa	United Republic of Tanzania	Moshi	Unknown	2002-2004	Pregnant women	Y	Type-specific HSV-2 ELISA (Focus Diagnostics, Cypress, CA, USA)	Unknown	Unknown	Unknown	F	15-24			28.9	N	177, 178, 179, 138
1506	Msuya, Msuya, Msuya, Mapingure	2009, 2007, 2006, 2010	Africa	United Republic of Tanzania	Moshi	Unknown	2002-2004	Pregnant women	Y	Type-specific HSV-2 ELISA (Focus Diagnostics, Cypress, CA, USA)	Unknown	Unknown	Unknown	F	25-49			38.8	N	177, 178, 179, 138
1508	Norris	2009	Africa	United Republic of Tanzania	Moshi	Unknown	2004	Sugar plantation residents	Y	HerpeSelect 2 ELISA IgG test (Focus Technologies, Cypress, CA)	Unknown	Unknown	Unknown	F+M	18->45	450.36	252.202	56	N	180
1509	Norris	2009	Africa	United Republic of Tanzania	Moshi	Unknown	2004	Sugar plantation residents	Y	HerpeSelect 2 ELISA IgG test (Focus Technologies, Cypress, CA)	Unknown	Unknown	Unknown	F	18->45	218.4	148.512	68	N	180
1510	Norris	2009	Africa	United Republic of Tanzania	Moshi	Unknown	2004	Sugar plantation residents	Y	HerpeSelect 2 ELISA IgG test (Focus Technologies, Cypress, CA)	Unknown	Unknown	Unknown	M	18->45	231.84	104.328	45	N	180
1512	Özdemir	2011	Europe	Turkey	Konya	Unknown	2008	Pregnant women	Y	HSV-2 IgG ELISA (ELISA-Dynex, Germany)	Unknown	Unknown	Unknown	F	28.4	249	11	4.41767	Y	181
1513	Paz-Bailey	2009	Americas	Honduras	Garífuna communities	Unknown	2006	Garífunas	Y	HerpeSelect HSV-2 assay (Focus Technologies, Cypress, CA, USA)	Unknown	Unknown	Unknown	F+M	30 (IQR 22-44)	791	449	51.1	N	182	Weighted
1514	Paz-Bailey	2009	Americas	Honduras	Garífuna communities	Unknown	2006	Garífunas	Y	HerpeSelect HSV-2 assay (Focus Technologies, Cypress, CA, USA)	Unknown	Unknown	Unknown	F+M	18-24	190	43	21.4	N	182	Weighted
1515	Paz-Bailey	2009	Americas	Honduras	Garífuna communities	Unknown	2006	Garífunas	Y	HerpeSelect HSV-2 assay (Focus Technologies, Cypress, CA, USA)	Unknown	Unknown	Unknown	F+M	25-44	273	156	53.8	N	182	Weighted
1516	Paz-Bailey	2009	Americas	Honduras	Garífuna communities	Unknown	2006	Garífunas	Y	HerpeSelect HSV-2 assay (Focus Technologies, Cypress, CA, USA)	Unknown	Unknown	Unknown	F+M	>=45	185	153	83.6	N	182	Weighted
1517	Paz-Bailey	2009	Americas	Honduras	Garífuna communities	Unknown	2006	Garífunas	Y	HerpeSelect HSV-2 assay (Focus Technologies, Cypress, CA, USA)	Unknown	Unknown	Unknown	F	30 (IQR 22-44)	391	249	59.9	Y	182	Weighted
1518	Paz-Bailey	2009	Americas	Honduras	Garífuna communities	Unknown	2006	Garífunas	Y	HerpeSelect HSV-2 assay (Focus Technologies, Cypress, CA, USA)	Unknown	Unknown	Unknown	M	30 (IQR 22-44)	400	200	41.1	Y	182	Weighted
1521	Pisani	2006	South-East Asia	Democratic Republic of Timor-Leste	Dili	Unknown	2002	Male soldiers	Y	HerpeSelect HSV-2 assay (Focus)	Unknown	Unknown	Unknown	M	23	248	29	11.6935	Y	183
1524	Rathore	2010	South-East Asia	India	Jammu	Unknown	2008-2009	Pregnant women	Y	HSV-2 IgG ELISA (RADIM SpA, Italy)	Unknown	Unknown	Unknown	F	24.4 (16-40)	200	15	7.5	N	184
1525	Rathore	2010	South-East Asia	India	Jammu	Unknown	2008-2009	Pregnant women	Y	HSV-2 IgG ELISA (RADIM SpA, Italy)	Unknown	Unknown	Unknown	F	16-20	11	0	0	Y	184
1526	Rathore	2010	South-East Asia	India	Jammu	Unknown	2008-2009	Pregnant women	Y	HSV-2 IgG ELISA (RADIM SpA, Italy)	Unknown	Unknown	Unknown	F	21-25	90	2	2.22222	Y	184
1527	Rathore	2010	South-East Asia	India	Jammu	Unknown	2008-2009	Pregnant women	Y	HSV-2 IgG ELISA (RADIM SpA, Italy)	Unknown	Unknown	Unknown	F	26-30	72	7	9.72222	Y	184
1528	Rathore	2010	South-East Asia	India	Jammu	Unknown	2008-2009	Pregnant women	Y	HSV-2 IgG ELISA (RADIM SpA, Italy)	Unknown	Unknown	Unknown	F	31-40	27	6	22.2222	Y	184
1529	Ross	2007	Africa	United Republic of Tanzania	Mwanza	MEMA kwa Vijana	1998-2002	Adolescents in the comparison arm of a trial of a community sexual health intervention (end of survey)	Y	HSV-2 IgG enzyme immunoassay (Kalon Biological Ltd., Ash Vale, Surrey, United Kingdom)	Unknown	Unknown	Unknown	F	15.7	1485.58	309	20.8	Y	185	Age is approximate
1530	Ross	2007	Africa	United Republic of Tanzania	Mwanza	MEMA kwa Vijana	1998-2002	Adolescents in the comparison arm of a trial of a community sexual health intervention (end of survey)	Y	HSV-2 IgG enzyme immunoassay (Kalon Biological Ltd., Ash Vale, Surrey, United Kingdom)	Unknown	Unknown	Unknown	M	15.7	2008	251	12.5	Y	185	Age is approximate
1537	Schensul	2007	South-East Asia	India	Mumbai	Research and Intervention in Sexual Health: Theory to Action (RISHTA)	Unknown	General population of "slum communities"	Y	HSV-2 IgG assay (Vircell, Santase Granada, Spain)	Unknown	Unknown	Unknown	M	21-40	641	62	9.67239	N	186
1538	Schensul	2007	South-East Asia	India	Mumbai	Research and Intervention in Sexual Health: Theory to Action (RISHTA)	Unknown	General population of "slum communities"	Y	HSV-2 IgG assay (Vircell, Santase Granada, Spain)	Unknown	Unknown	Unknown	M	21-25	94	5	5.31915	Y	186
1539	Schensul	2007	South-East Asia	India	Mumbai	Research and Intervention in Sexual Health: Theory to Action (RISHTA)	Unknown	General population of "slum communities"	Y	HSV-2 IgG assay (Vircell, Santase Granada, Spain)	Unknown	Unknown	Unknown	M	26-30	183	16	8.74317	Y	186
1540	Schensul	2007	South-East Asia	India	Mumbai	Research and Intervention in Sexual Health: Theory to Action (RISHTA)	Unknown	General population of "slum communities"	Y	HSV-2 IgG assay (Vircell, Santase Granada, Spain)	Unknown	Unknown	Unknown	M	31-35	177	16	9.03955	Y	186
1541	Schensul	2007	South-East Asia	India	Mumbai	Research and Intervention in Sexual Health: Theory to Action (RISHTA)	Unknown	General population of "slum communities"	Y	HSV-2 IgG assay (Vircell, Santase Granada, Spain)	Unknown	Unknown	Unknown	M	36-40	185	25	13.5135	Y	186
1559	Tayyebi	2010	Eastern Mediterranean	Iran (Islamic Republic of)	Kazeroun, Fars province	Unknown	Unknown	University students	Y	HSV-1 and HSV-2 IgG ELISAs (Dia Pro, Italy)	Manufacturer's recommendation	Unknown	Unknown	F+M	22.2 (19-25)	360	84	23.3333	N	187
1560	Tayyebi	2010	Eastern Mediterranean	Iran (Islamic Republic of)	Kazeroun, Fars province	Unknown	Unknown	University students	Y	HSV-1 and HSV-2 IgG ELISAs (Dia Pro, Italy)	Manufacturer's recommendation	Unknown	Unknown	F	22.0 (19-25)	183	53	28.9617	Y	187
1561	Tayyebi	2010	Eastern Mediterranean	Iran (Islamic Republic of)	Kazeroun, Fars province	Unknown	Unknown	University students	Y	HSV-1 and HSV-2 IgG ELISAs (Dia Pro, Italy)	Manufacturer's recommendation	Unknown	Unknown	M	22.4 (19-25)	177	31	17.5141	Y	187
1562	Topbas	2012	Europe	Turkey	Trabzon	Unknown	2007-2008	General population	Y	HSV-2 IgG ELISA (DIA PRO, Milan)	Manufacturer's recommendation	>98	>98	F+M	33.3 (20-49)	1983	150	7.5643	N	188
1563	Topbas	2012	Europe	Turkey	Trabzon	Unknown	2007-2008	General population	Y	HSV-2 IgG ELISA (DIA PRO, Milan)	Manufacturer's recommendation	>98	>98	F+M	20-24	419	15	3	N	188	Age-adjusted
1564	Topbas	2012	Europe	Turkey	Trabzon	Unknown	2007-2008	General population	Y	HSV-2 IgG ELISA (DIA PRO, Milan)	Manufacturer's recommendation	>98	>98	F+M	25-29	369	28	6	N	188	Age-adjusted
1565	Topbas	2012	Europe	Turkey	Trabzon	Unknown	2007-2008	General population	Y	HSV-2 IgG ELISA (DIA PRO, Milan)	Manufacturer's recommendation	>98	>98	F+M	30-34	327	30	7	N	188	Age-adjusted
1566	Topbas	2012	Europe	Turkey	Trabzon	Unknown	2007-2008	General population	Y	HSV-2 IgG ELISA (DIA PRO, Milan)	Manufacturer's recommendation	>98	>98	F+M	35-39	293	26	6.4	N	188	Age-adjusted
1567	Topbas	2012	Europe	Turkey	Trabzon	Unknown	2007-2008	General population	Y	HSV-2 IgG ELISA (DIA PRO, Milan)	Manufacturer's recommendation	>98	>98	F+M	40-44	312	31	6.5	N	188	Age-adjusted
1568	Topbas	2012	Europe	Turkey	Trabzon	Unknown	2007-2008	General population	Y	HSV-2 IgG ELISA (DIA PRO, Milan)	Manufacturer's recommendation	>98	>98	F+M	45-49	263	20	4.6	N	188	Age-adjusted
1569	Topbas	2012	Europe	Turkey	Trabzon	Unknown	2007-2008	General population	Y	HSV-2 IgG ELISA (DIA PRO, Milan)	Manufacturer's recommendation	>98	>98	F	33.3 (20-49)	1010	80	7.92079	N	188
1570	Topbas	2012	Europe	Turkey	Trabzon	Unknown	2007-2008	General population	Y	HSV-2 IgG ELISA (DIA PRO, Milan)	Manufacturer's recommendation	>98	>98	F	20-24	214.286	9	4.2	Y	188
1571	Topbas	2012	Europe	Turkey	Trabzon	Unknown	2007-2008	General population	Y	HSV-2 IgG ELISA (DIA PRO, Milan)	Manufacturer's recommendation	>98	>98	F	25-29	191.176	13	6.8	Y	188
1572	Topbas	2012	Europe	Turkey	Trabzon	Unknown	2007-2008	General population	Y	HSV-2 IgG ELISA (DIA PRO, Milan)	Manufacturer's recommendation	>98	>98	F	30-34	168.421	16	9.5	Y	188
1573	Topbas	2012	Europe	Turkey	Trabzon	Unknown	2007-2008	General population	Y	HSV-2 IgG ELISA (DIA PRO, Milan)	Manufacturer's recommendation	>98	>98	F	35-39	151.515	15	9.9	Y	188
1574	Topbas	2012	Europe	Turkey	Trabzon	Unknown	2007-2008	General population	Y	HSV-2 IgG ELISA (DIA PRO, Milan)	Manufacturer's recommendation	>98	>98	F	40-44	159.292	18	11.3	Y	188
1575	Topbas	2012	Europe	Turkey	Trabzon	Unknown	2007-2008	General population	Y	HSV-2 IgG ELISA (DIA PRO, Milan)	Manufacturer's recommendation	>98	>98	F	45-49	126.761	9	7.1	Y	188
1576	Topbas	2012	Europe	Turkey	Trabzon	Unknown	2007-2008	General population	Y	HSV-2 IgG ELISA (DIA PRO, Milan)	Manufacturer's recommendation	>98	>98	M	33.3 (20-49)	973	70	7.19424	N	188
1577	Topbas	2012	Europe	Turkey	Trabzon	Unknown	2007-2008	General population	Y	HSV-2 IgG ELISA (DIA PRO, Milan)	Manufacturer's recommendation	>98	>98	M	20-24	206.897	6	2.9	Y	188
1578	Topbas	2012	Europe	Turkey	Trabzon	Unknown	2007-2008	General population	Y	HSV-2 IgG ELISA (DIA PRO, Milan)	Manufacturer's recommendation	>98	>98	M	25-29	178.571	15	8.4	Y	188
1579	Topbas	2012	Europe	Turkey	Trabzon	Unknown	2007-2008	General population	Y	HSV-2 IgG ELISA (DIA PRO, Milan)	Manufacturer's recommendation	>98	>98	M	30-34	159.091	14	8.8	Y	188
1580	Topbas	2012	Europe	Turkey	Trabzon	Unknown	2007-2008	General population	Y	HSV-2 IgG ELISA (DIA PRO, Milan)	Manufacturer's recommendation	>98	>98	M	35-39	142.857	11	7.7	Y	188
1581	Topbas	2012	Europe	Turkey	Trabzon	Unknown	2007-2008	General population	Y	HSV-2 IgG ELISA (DIA PRO, Milan)	Manufacturer's recommendation	>98	>98	M	40-44	151.163	13	8.6	Y	188
1582	Topbas	2012	Europe	Turkey	Trabzon	Unknown	2007-2008	General population	Y	HSV-2 IgG ELISA (DIA PRO, Milan)	Manufacturer's recommendation	>98	>98	M	45-49	137.5	11	8	Y	188
1583	Uribe-Salas	2009	Americas	Mexico	National	National Health Survey 2000 (ENSA2000)	2000	General population	Y	HSV-2 IgG ELISA (Euroimmun, Lübeck, Germany)	Unknown	100	89.2	F+M	20->=60	6156	1064.99	17.3	N	189	Weighted by response rate
1584	Uribe-Salas	2009	Americas	Mexico	National	National Health Survey 2000 (ENSA2000)	2000	General population	Y	HSV-2 IgG ELISA (Euroimmun, Lübeck, Germany)	Unknown	100	89.2	F+M	20-29	1701	136.08	8	N	189	Weighted by response rate
1585	Uribe-Salas	2009	Americas	Mexico	National	National Health Survey 2000 (ENSA2000)	2000	General population	Y	HSV-2 IgG ELISA (Euroimmun, Lübeck, Germany)	Unknown	100	89.2	F+M	30-39	1533	226.884	14.8	N	189	Weighted by response rate
1586	Uribe-Salas	2009	Americas	Mexico	National	National Health Survey 2000 (ENSA2000)	2000	General population	Y	HSV-2 IgG ELISA (Euroimmun, Lübeck, Germany)	Unknown	100	89.2	F+M	40-49	1120	250.88	22.4	N	189	Weighted by response rate
1587	Uribe-Salas	2009	Americas	Mexico	National	National Health Survey 2000 (ENSA2000)	2000	General population	Y	HSV-2 IgG ELISA (Euroimmun, Lübeck, Germany)	Unknown	100	89.2	F+M	50-59	797	208.814	26.2	N	189	Weighted by response rate
1588	Uribe-Salas	2009	Americas	Mexico	National	National Health Survey 2000 (ENSA2000)	2000	General population	Y	HSV-2 IgG ELISA (Euroimmun, Lübeck, Germany)	Unknown	100	89.2	F+M	>=60	1005	340.695	33.9	N	189	Weighted by response rate
1589	Uribe-Salas	2009	Americas	Mexico	National	National Health Survey 2000 (ENSA2000)	2000	General population	Y	HSV-2 IgG ELISA (Euroimmun, Lübeck, Germany)	Unknown	100	89.2	F	20->=60	4233		20.7	N	189	Weighted by response rate
1590	Uribe-Salas	2009	Americas	Mexico	National	National Health Survey 2000 (ENSA2000)	2000	General population	Y	HSV-2 IgG ELISA (Euroimmun, Lübeck, Germany)	Unknown	100	89.2	M	20->=60	1923		13.5	N	189	Weighted by response rate
1601	Wang	2011	Europe	The Netherlands	North of the Netherlands	Unknown	2001-2007	Pre-adolescents	Y	HSV-1 and HSV-2 IgG solid-enzyme immunoassays	Manufacturer's recommendation	Unknown	Unknown	F+M	11.1	1176	11	0.935374	N	190
1605	Zhang	2012	Western Pacific	China	Beijing?	Unknown	2011	Pregnant women who were controls in a study of preeclampsia	Y	HSV-2 IgG ELISA (Euroimmun)	1.1?	Unknown	Unknown	F	28-40	34	2	5.88235	Y	191
1607	Xu and numerous other studies	2006	Americas	United States of America	National	National Health and Nutrition Examination Surveys (NHANES)	1999-2004	General population	Y	HSV-1 and HSV-2 solid-phase enzymatic immunodot assays	Unknown	Unknown	Unknown	F+M	14-49	11508		17	N	123	Weighted
1608	Xu and numerous other studies	2006	Americas	United States of America	National	National Health and Nutrition Examination Surveys (NHANES)	1999-2004	General population	Y	HSV-1 and HSV-2 solid-phase enzymatic immunodot assays	Unknown	Unknown	Unknown	F+M	14-19	4650		1.6	N	123	Weighted
1609	Xu and numerous other studies	2006	Americas	United States of America	National	National Health and Nutrition Examination Surveys (NHANES)	1999-2004	General population	Y	HSV-1 and HSV-2 solid-phase enzymatic immunodot assays	Unknown	Unknown	Unknown	F+M	20-29	2412		10.6	N	123	Weighted
1610	Xu and numerous other studies	2006	Americas	United States of America	National	National Health and Nutrition Examination Surveys (NHANES)	1999-2004	General population	Y	HSV-1 and HSV-2 solid-phase enzymatic immunodot assays	Unknown	Unknown	Unknown	F+M	30-39	2251		22.1	N	123	Weighted
1611	Xu and numerous other studies	2006	Americas	United States of America	National	National Health and Nutrition Examination Surveys (NHANES)	1999-2004	General population	Y	HSV-1 and HSV-2 solid-phase enzymatic immunodot assays	Unknown	Unknown	Unknown	F+M	40-49	2195		26.4	N	123	Weighted
1612	Xu and numerous other studies	2006	Americas	United States of America	National	National Health and Nutrition Examination Surveys (NHANES)	1999-2004	General population	Y	HSV-1 and HSV-2 solid-phase enzymatic immunodot assays	Unknown	Unknown	Unknown	F	14-49	5997		22.8	N	123	Weighted
1613	Xu and numerous other studies	2006	Americas	United States of America	National	National Health and Nutrition Examination Surveys (NHANES)	1999-2004	General population	Y	HSV-1 and HSV-2 solid-phase enzymatic immunodot assays	Unknown	Unknown	Unknown	F	14-19	2282		2.3	Y*	123	Weighted
1614	Xu and numerous other studies	2006	Americas	United States of America	National	National Health and Nutrition Examination Surveys (NHANES)	1999-2004	General population	Y	HSV-1 and HSV-2 solid-phase enzymatic immunodot assays	Unknown	Unknown	Unknown	F	20-29	1368		15.6	Y*	123	Weighted
1615	Xu and numerous other studies	2006	Americas	United States of America	National	National Health and Nutrition Examination Surveys (NHANES)	1999-2004	General population	Y	HSV-1 and HSV-2 solid-phase enzymatic immunodot assays	Unknown	Unknown	Unknown	F	30-39	1246		29.5	Y*	123	Weighted
1616	Xu and numerous other studies	2006	Americas	United States of America	National	National Health and Nutrition Examination Surveys (NHANES)	1999-2004	General population	Y	HSV-1 and HSV-2 solid-phase enzymatic immunodot assays	Unknown	Unknown	Unknown	F	40-49	1101		33.9	Y*	123	Weighted
1617	Xu and numerous other studies	2006	Americas	United States of America	National	National Health and Nutrition Examination Surveys (NHANES)	1999-2004	General population	Y	HSV-1 and HSV-2 solid-phase enzymatic immunodot assays	Unknown	Unknown	Unknown	M	14-49	5511		11.2	N	123	Weighted
1618	Xu and numerous other studies	2006	Americas	United States of America	National	National Health and Nutrition Examination Surveys (NHANES)	1999-2004	General population	Y	HSV-1 and HSV-2 solid-phase enzymatic immunodot assays	Unknown	Unknown	Unknown	M	14-19	2368		0.9	Y*	123	Weighted
1619	Xu and numerous other studies	2006	Americas	United States of America	National	National Health and Nutrition Examination Surveys (NHANES)	1999-2004	General population	Y	HSV-1 and HSV-2 solid-phase enzymatic immunodot assays	Unknown	Unknown	Unknown	M	20-29	1044		5.6	Y*	123	Weighted
1620	Xu and numerous other studies	2006	Americas	United States of America	National	National Health and Nutrition Examination Surveys (NHANES)	1999-2004	General population	Y	HSV-1 and HSV-2 solid-phase enzymatic immunodot assays	Unknown	Unknown	Unknown	M	30-39	1005		14.5	Y*	123	Weighted
1621	Xu and numerous other studies	2006	Americas	United States of America	National	National Health and Nutrition Examination Surveys (NHANES)	1999-2004	General population	Y	HSV-1 and HSV-2 solid-phase enzymatic immunodot assays	Unknown	Unknown	Unknown	M	40-49	1094		18.6	Y*	123	Weighted
1622	MMWR	2010	Americas	United States of America	National	National Health and Nutrition Examination Surveys (NHANES)	2005-2008	General population	Y	HSV-1 and HSV-2 solid-phase enzymatic immunodot assays	Unknown	Unknown	Unknown	F+M	14-49	7293		16.2	N	124	Weighted
1623	MMWR	2010	Americas	United States of America	National	National Health and Nutrition Examination Surveys (NHANES)	2005-2008	General population	Y	HSV-1 and HSV-2 solid-phase enzymatic immunodot assays	Unknown	Unknown	Unknown	F+M	14-19	2287		1.4	N	124	Weighted
1624	MMWR	2010	Americas	United States of America	National	National Health and Nutrition Examination Surveys (NHANES)	2005-2008	General population	Y	HSV-1 and HSV-2 solid-phase enzymatic immunodot assays	Unknown	Unknown	Unknown	F+M	20-29	1710		10.5	N	124	Weighted
1625	MMWR	2010	Americas	United States of America	National	National Health and Nutrition Examination Surveys (NHANES)	2005-2008	General population	Y	HSV-1 and HSV-2 solid-phase enzymatic immunodot assays	Unknown	Unknown	Unknown	F+M	30-39	1657		19.6	N	124	Weighted
1626	MMWR	2010	Americas	United States of America	National	National Health and Nutrition Examination Surveys (NHANES)	2005-2008	General population	Y	HSV-1 and HSV-2 solid-phase enzymatic immunodot assays	Unknown	Unknown	Unknown	F+M	40-49	1639		26.1	N	124	Weighted
1627	MMWR	2010	Americas	United States of America	National	National Health and Nutrition Examination Surveys (NHANES)	2005-2008	General population	Y	HSV-1 and HSV-2 solid-phase enzymatic immunodot assays	Unknown	Unknown	Unknown	F	14-49	3778		20.9	N	124	Weighted
1628	MMWR	2010	Americas	United States of America	National	National Health and Nutrition Examination Surveys (NHANES)	2005-2008	General population	Y	HSV-1 and HSV-2 solid-phase enzymatic immunodot assays	Unknown	Unknown	Unknown	F	14-19	1115		2.1	Y*	124	Weighted
1629	MMWR	2010	Americas	United States of America	National	National Health and Nutrition Examination Surveys (NHANES)	2005-2008	General population	Y	HSV-1 and HSV-2 solid-phase enzymatic immunodot assays	Unknown	Unknown	Unknown	F	20-29	952		14.4	Y*	124	Weighted
1630	MMWR	2010	Americas	United States of America	National	National Health and Nutrition Examination Surveys (NHANES)	2005-2008	General population	Y	HSV-1 and HSV-2 solid-phase enzymatic immunodot assays	Unknown	Unknown	Unknown	F	30-39	861		25.2	Y*	124	Weighted
1631	MMWR	2010	Americas	United States of America	National	National Health and Nutrition Examination Surveys (NHANES)	2005-2008	General population	Y	HSV-1 and HSV-2 solid-phase enzymatic immunodot assays	Unknown	Unknown	Unknown	F	40-49	850		32.3	Y*	124	Weighted
1632	MMWR	2010	Americas	United States of America	National	National Health and Nutrition Examination Surveys (NHANES)	2005-2008	General population	Y	HSV-1 and HSV-2 solid-phase enzymatic immunodot assays	Unknown	Unknown	Unknown	M	14-49	3515		11.5	N	124	Weighted
1633	MMWR	2010	Americas	United States of America	National	National Health and Nutrition Examination Surveys (NHANES)	2005-2008	General population	Y	HSV-1 and HSV-2 solid-phase enzymatic immunodot assays	Unknown	Unknown	Unknown	M	14-19	1172		0.8	Y*	124	Weighted
1634	MMWR	2010	Americas	United States of America	National	National Health and Nutrition Examination Surveys (NHANES)	2005-2008	General population	Y	HSV-1 and HSV-2 solid-phase enzymatic immunodot assays	Unknown	Unknown	Unknown	M	20-29	758		6.6	Y*	124	Weighted
1635	MMWR	2010	Americas	United States of America	National	National Health and Nutrition Examination Surveys (NHANES)	2005-2008	General population	Y	HSV-1 and HSV-2 solid-phase enzymatic immunodot assays	Unknown	Unknown	Unknown	M	30-39	796		13.9	Y*	124	Weighted
1636	MMWR	2010	Americas	United States of America	National	National Health and Nutrition Examination Surveys (NHANES)	2005-2008	General population	Y	HSV-1 and HSV-2 solid-phase enzymatic immunodot assays	Unknown	Unknown	Unknown	M	40-49	789		19.6	Y*	124	Weighted
1652	Dennis	2009	Americas	United States of America	National	Unknown	1993-2003	Military personnel who were time-, age- and race-matched to cases in a study of prostate cancer	Y	HerpeSelect 2 ELISA IgG (Focus Technologies)	1.1	Unknown	Unknown	M	<36->50	267	55	20.5993	N	200
1653	Holt	2003	Africa	Ethiopia	South-western Ethiopia	Unknown	1992	Refugees	Y	HSV-2 IgG immunoblot (CDC)	Unknown	Unknown	Unknown	M	20 (15-50)	211	56.97	27	N	201
1655	Holt	2003	Africa	Ethiopia	South-western Ethiopia	Unknown	1992	Antenatal clinic attendees	Y	HSV-2 IgG immunoblot (CDC)	Unknown	Unknown	Unknown	F	24 (16-36)	85	22	25.8824	N	201
1656	Detels	2003	Western Pacific	China	City in eastern China	Unknown	Unknown	Market vendors	Y	HSV-2 IgG test (MRL Diagnostics, Philadelphia, PA)	1.1	Unknown	Unknown	F+M	18-40	1536	132.288	8.6125	N	202
1657	Detels	2003	Western Pacific	China	City in eastern China	Unknown	Unknown	Market vendors	Y	HSV-2 IgG test (MRL Diagnostics, Philadelphia, PA)	1.1	Unknown	Unknown	F	18-40	793	89.896	11.3362	Y	202
1658	Detels	2003	Western Pacific	China	City in eastern China	Unknown	Unknown	Market vendors	Y	HSV-2 IgG test (MRL Diagnostics, Philadelphia, PA)	1.1	Unknown	Unknown	M	18-40	743	43.52	5.85734	Y	202
1660	Kasraeian	2009	Eastern Mediterranean	Iran (Islamic Republic of)	Shiraz	Unknown	2003-2004	Women attending health care clinics	Y	Commercial HSV-2 IgG ELISA	Unknown	Unknown	Unknown	F	20-55	915	258	28.1967	Y	203
1661	Rezza	2001	Western Pacific	Papua New Guinea	Bensbach, south-western Papua New Guinea	Unknown	1999	Villagers	Y	HSV-2 IgG ELISA (Gull Laboratories Inc., Salt Lake City, UT)	Unknown	Unknown	Unknown	F+M	22.5 (15-85)	147	23	15.6463	N	204
1662	Rezza	2001	Western Pacific	Papua New Guinea	Bensbach, south-western Papua New Guinea	Unknown	1999	Villagers	Y	HSV-2 IgG ELISA (Gull Laboratories Inc., Salt Lake City, UT)	Unknown	Unknown	Unknown	F+M	<25	83	3	3.61446	N	204
1663	Rezza	2001	Western Pacific	Papua New Guinea	Bensbach, south-western Papua New Guinea	Unknown	1999	Villagers	Y	HSV-2 IgG ELISA (Gull Laboratories Inc., Salt Lake City, UT)	Unknown	Unknown	Unknown	F+M	25-35	27	6	22.2222	N	204
1664	Rezza	2001	Western Pacific	Papua New Guinea	Bensbach, south-western Papua New Guinea	Unknown	1999	Villagers	Y	HSV-2 IgG ELISA (Gull Laboratories Inc., Salt Lake City, UT)	Unknown	Unknown	Unknown	F+M	>35	37	14	37.8378	N	204
1665	Rezza	2001	Western Pacific	Papua New Guinea	Bensbach, south-western Papua New Guinea	Unknown	1999	Villagers	Y	HSV-2 IgG ELISA (Gull Laboratories Inc., Salt Lake City, UT)	Unknown	Unknown	Unknown	F	22.5 (15-85)	50	8	16	N	204
1666	Rezza	2001	Western Pacific	Papua New Guinea	Bensbach, south-western Papua New Guinea	Unknown	1999	Villagers	Y	HSV-2 IgG ELISA (Gull Laboratories Inc., Salt Lake City, UT)	Unknown	Unknown	Unknown	M	22.5 (15-85)	97	15	15.4639	N	204
1667	Pourmand	2008	Eastern Mediterranean	Iran (Islamic Republic of)	Kermanshah	Unknown	2003-2004	Pregnant women	Y	HSV-2 IgG ELISA (Radim)	Unknown	Unknown	Unknown	F	15->=36	385	12.705	3.3	N	205
1668	Pourmand	2008	Eastern Mediterranean	Iran (Islamic Republic of)	Kermanshah	Unknown	2003-2004	Pregnant women	Y	HSV-2 IgG ELISA (Radim)	Unknown	Unknown	Unknown	F	15-25			2.7	Y	205
1669	Pourmand	2008	Eastern Mediterranean	Iran (Islamic Republic of)	Kermanshah	Unknown	2003-2004	Pregnant women	Y	HSV-2 IgG ELISA (Radim)	Unknown	Unknown	Unknown	F	26-35			3.3	Y	205
1670	Pourmand	2008	Eastern Mediterranean	Iran (Islamic Republic of)	Kermanshah	Unknown	2003-2004	Pregnant women	Y	HSV-2 IgG ELISA (Radim)	Unknown	Unknown	Unknown	F	>=36			8.3	Y	205
1671	Rotermann	2013	Americas	Canada	National	Canadian Health Measures Survey (CHMS)	2009-2011	General population	Y	HSV-2 IgG ELISA (HerpeSelect, Focus Diagnostics); equivocal results excluded	1.1	96.1	97	F+M	14-59	3247	441.592	13.6	N	206
1672	Rotermann	2013	Americas	Canada	National	Canadian Health Measures Survey (CHMS)	2009-2011	General population	Y	HSV-2 IgG ELISA (HerpeSelect, Focus Diagnostics); equivocal results excluded	1.1	96.1	97	F+M	14-34			6.1	N	206
1673	Rotermann	2013	Americas	Canada	National	Canadian Health Measures Survey (CHMS)	2009-2011	General population	Y	HSV-2 IgG ELISA (HerpeSelect, Focus Diagnostics); equivocal results excluded	1.1	96.1	97	F+M	35-39			19.1	N	206
1674	Rotermann	2013	Americas	Canada	National	Canadian Health Measures Survey (CHMS)	2009-2011	General population	Y	HSV-2 IgG ELISA (HerpeSelect, Focus Diagnostics); equivocal results excluded	1.1	96.1	97	F+M	50-59			18.9	N	206
1675	Rotermann	2013	Americas	Canada	National	Canadian Health Measures Survey (CHMS)	2009-2011	General population	Y	HSV-2 IgG ELISA (HerpeSelect, Focus Diagnostics); equivocal results excluded	1.1	96.1	97	F	14-59			16.1	N	206
1676	Rotermann	2013	Americas	Canada	National	Canadian Health Measures Survey (CHMS)	2009-2011	General population	Y	HSV-2 IgG ELISA (HerpeSelect, Focus Diagnostics); equivocal results excluded	1.1	96.1	97	F	14-34			8.9	N	206
1677	Rotermann	2013	Americas	Canada	National	Canadian Health Measures Survey (CHMS)	2009-2011	General population	Y	HSV-2 IgG ELISA (HerpeSelect, Focus Diagnostics); equivocal results excluded	1.1	96.1	97	F	35-49			22.3	N	206
1678	Rotermann	2013	Americas	Canada	National	Canadian Health Measures Survey (CHMS)	2009-2011	General population	Y	HSV-2 IgG ELISA (HerpeSelect, Focus Diagnostics); equivocal results excluded	1.1	96.1	97	F	50-59			19.9	N	206
1679	Rotermann	2013	Americas	Canada	National	Canadian Health Measures Survey (CHMS)	2009-2011	General population	Y	HSV-2 IgG ELISA (HerpeSelect, Focus Diagnostics); equivocal results excluded	1.1	96.1	97	M	14-59			11	N	206
1680	Rotermann	2013	Americas	Canada	National	Canadian Health Measures Survey (CHMS)	2009-2011	General population	Y	HSV-2 IgG ELISA (HerpeSelect, Focus Diagnostics); equivocal results excluded	1.1	96.1	97	M	14-34			3.5	N	206
1681	Rotermann	2013	Americas	Canada	National	Canadian Health Measures Survey (CHMS)	2009-2011	General population	Y	HSV-2 IgG ELISA (HerpeSelect, Focus Diagnostics); equivocal results excluded	1.1	96.1	97	M	35-49			16	N	206
1682	Rotermann	2013	Americas	Canada	National	Canadian Health Measures Survey (CHMS)	2009-2011	General population	Y	HSV-2 IgG ELISA (HerpeSelect, Focus Diagnostics); equivocal results excluded	1.1	96.1	97	M	50-59			17.8	N	206

## Sheet: Incidence
Obs no.	First author	Year published	2012 region	Country or Area	City/town/area	Study name	Study year	Group tested	General population?	Assay	Cut-off	Reported sensitivity HSV-2	Reported specificity HSV-2	Sex	Age	N	N+	HSV-2 incidence	Incidence unit4	Length of follow-up	Reference number(s)	Comments
7	Dickson	2006	Western Pacific	New Zealand	Dunedin	Dunedin Multidisciplinary Health and Development Study	1972-1998	Sexually-active general population part of a birth cohort study	Y	HerpeSelect ELISA IgG (Focus Technologies, Cypress, CA); equivocal samples rested using Western blot; incident infection defined as a positive result in those previously seronegative	3.5	Unknown	Unknown	F	26	403	56	1.43	100py	First coitus-age 26	29	Extension of incidence study from Eberhart-Phillips 2001
8	Dickson	2006	Western Pacific	New Zealand	Dunedin	Dunedin Multidisciplinary Health and Development Study	1972-1998	Sexually-active general population part of a birth cohort study	Y	HerpeSelect ELISA IgG (Focus Technologies, Cypress, CA); equivocal samples rested using Western blot; incident infection defined as a positive result in those previously seronegative	3.5	Unknown	Unknown	M	26	430	25	0.65	100py	First coitus-age 26	29	Extension of incidence study from Eberhart-Phillips 2001
9	Dickson	2006	Western Pacific	New Zealand	Dunedin	Dunedin Multidisciplinary Health and Development Study	1972-1998	Sexually-active general population part of a birth cohort study	Y	HerpeSelect ELISA IgG (Focus Technologies, Cypress, CA); equivocal samples rested using Western blot; incident infection defined as a positive result in those previously seronegative	3.5	Unknown	Unknown	F	26-32	330	31	1.58	100py	Age 26-age 32	29	Extension of incidence study from Eberhart-Phillips 2001
10	Dickson	2006	Western Pacific	New Zealand	Dunedin	Dunedin Multidisciplinary Health and Development Study	1972-1998	Sexually-active general population part of a birth cohort study	Y	HerpeSelect ELISA IgG (Focus Technologies, Cypress, CA); equivocal samples rested using Western blot; incident infection defined as a positive result in those previously seronegative	3.5	Unknown	Unknown	M	26-32	388	33	1.43	100py	Age 26-age 32	29	Extension of incidence study from Eberhart-Phillips 2001
12	Lupi	2011	Americas	Brazil	Rio de Janeiro	Unknown	1996-1997	Blood donors	Y	Type-specific ELISA (Clark Laboratories, PA, USA); incident infection defined as positive result in those seronegative at baseline	Unknown	96-98	>97	F+M	31.2 (18-67)	110.05		0.02	Risk (%)/fu	12 months	67	Incidence data correct? Should be proportion rather than percentage?
13	Sanchez-Aleman	2010	Americas	Mexico	Cuernavaca	Unknown	2001-2005	University students	Y	HSV-2 IgG ELISA (Euroimmun, Lübeck, Germany); equivocal samples retested; incident infection defined as a positive result in those seronegative at baseline	1.1	Unknown	Unknown	F+M	18->=21		28	4.2	100py	1.7 years	99
14	Sanchez-Aleman	2010	Americas	Mexico	Cuernavaca	Unknown	2001-2005	University students	Y	HSV-2 IgG ELISA (Euroimmun, Lübeck, Germany); equivocal samples retested; incident infection defined as a positive result in those seronegative at baseline	1.1	Unknown	Unknown	F+M	18-20			3.9	100py	1.7 years	99
15	Sanchez-Aleman	2010	Americas	Mexico	Cuernavaca	Unknown	2001-2005	University students	Y	HSV-2 IgG ELISA (Euroimmun, Lübeck, Germany); equivocal samples retested; incident infection defined as a positive result in those seronegative at baseline	1.1	Unknown	Unknown	F+M	>=21			4.5	100py	1.7 years	99
16	Sanchez-Aleman	2010	Americas	Mexico	Cuernavaca	Unknown	2001-2005	University students	Y	HSV-2 IgG ELISA (Euroimmun, Lübeck, Germany); equivocal samples retested; incident infection defined as a positive result in those seronegative at baseline	1.1	Unknown	Unknown	F	18->=21			4.5	100py	1.7 years	99
17	Sanchez-Aleman	2010	Americas	Mexico	Cuernavaca	Unknown	2001-2005	University students	Y	HSV-2 IgG ELISA (Euroimmun, Lübeck, Germany); equivocal samples retested; incident infection defined as a positive result in those seronegative at baseline	1.1	Unknown	Unknown	M	18->=21			3.4	100py	1.7 years	99
26	Moss	2007	Americas	United States of America	San Francisco	Unknown	2001-2003	Family planning clinic attendees part of an RCT of access to emergency contraception	Y	POCKit HSV-2 rapid point-of-care test (Diagnology Inc., Belfast, Northern Ireland) = Biokit HSV-2 Rapid Test (Biokit USA, Lexington, MA); incident infection defined as a positive result at follow-up in those seronegative at baseline	Unknown	96	98	F	15-24	1672	73	7.8	100py	6 months	81
27	Moss	2007	Americas	United States of America	San Francisco	Unknown	2001-2003	Family planning clinic attendees part of an RCT of access to emergency contraception	Y	POCKit HSV-2 rapid point-of-care test (Diagnology Inc., Belfast, Northern Ireland) = Biokit HSV-2 Rapid Test (Biokit USA, Lexington, MA); incident infection defined as a positive result at follow-up in those seronegative at baseline	Unknown	96	98	F	15-24	801	29	3.62047	Risk (%)/fu	6 months	81
28	Moss	2007	Americas	United States of America	San Francisco	Unknown	2001-2003	Family planning clinic attendees part of an RCT of access to emergency contraception	Y	POCKit HSV-2 rapid point-of-care test (Diagnology Inc., Belfast, Northern Ireland) = Biokit HSV-2 Rapid Test (Biokit USA, Lexington, MA); incident infection defined as a positive result at follow-up in those seronegative at baseline	Unknown	96	98	F	15-24	871	44	5.05166	Risk (%)/fu	6 months	81
29	Fife	2006	Americas	United States of America	Inner-city	Unknown	1999-2004	Young women	Y	Immunoblot (Focus Diagnostics, Cypress, CA); seroconversions and equivocal samples tested by Western blot; incident infection defined as a positive result in those previously negative	Unknown	Unknown	Unknown	F	16.3 (14-17)	86	7	7.32218	100py	15 months	33
30	Page	2012	Americas	United States of America	National	Military New Onset Psychosis Project (MNOPP)	1989-2005	Military personnel	Y	IgG ELISA (HerpeSelect, Focus Technologies, Cypress, CA); incident infection defined as positive last sample in those seronegative at baseline; only samples taken 5 years apart or less used	1.1	96.1	97	F+M	18-19			3.7	100 py	40.7 months	93	Weighted by age, gender and race
31	Page	2012	Americas	United States of America	National	Military New Onset Psychosis Project (MNOPP)	1989-2005	Military personnel	Y	IgG ELISA (HerpeSelect, Focus Technologies, Cypress, CA); incident infection defined as positive last sample in those seronegative at baseline; only samples taken 5 years apart or less used	1.1	96.1	97	F+M	20-24			5.8	100 py	40.7 months	93	Weighted by age, gender and race
32	Page	2012	Americas	United States of America	National	Military New Onset Psychosis Project (MNOPP)	1989-2005	Military personnel	Y	IgG ELISA (HerpeSelect, Focus Technologies, Cypress, CA); incident infection defined as positive last sample in those seronegative at baseline; only samples taken 5 years apart or less used	1.1	96.1	97	F+M	25-29			8.5	100 py	40.7 months	93	Weighted by age, gender and race
33	Page	2012	Americas	United States of America	National	Military New Onset Psychosis Project (MNOPP)	1989-2005	Military personnel	Y	IgG ELISA (HerpeSelect, Focus Technologies, Cypress, CA); incident infection defined as positive last sample in those seronegative at baseline; only samples taken 5 years apart or less used	1.1	96.1	97	F	18-29			10.1	100 py	40.7 months	93	Weighted by age, gender and race
34	Page	2012	Americas	United States of America	National	Military New Onset Psychosis Project (MNOPP)	1989-2005	Military personnel	Y	IgG ELISA (HerpeSelect, Focus Technologies, Cypress, CA); incident infection defined as positive last sample in those seronegative at baseline; only samples taken 5 years apart or less used	1.1	96.1	97	M	18-29			3.2	100 py	40.7 months	93	Weighted by age, gender and race
35	Bernstein	2013	Americas	United States of America and Canada	50 sites	HERPEVAC	2003-2007	HSV-seronegative women in the control arm of the HERPEVAC Trial for Women	Y	HerpeSelect-2 (Focus Technologies, Cypress, CA); positives and first and last samples confirmed by Western blot; incident infection defined as a positive Western blot result in those with a previous negative result for that type. All samples tested to determine date of seroconversion in seroconverters	Manufacturer's recommendation	Unknown	Unknown	F	18-30	3438	56	1.1	100 py	20 months	197
36	Bernstein	2013	Americas	United States of America and Canada	50 sites	HERPEVAC	2003-2007	HSV-seronegative women in the control arm of the HERPEVAC Trial for Women	Y	HerpeSelect-2 (Focus Technologies, Cypress, CA); positives and first and last samples confirmed by Western blot; incident infection defined as a positive Western blot result in those with a previous negative result for that type. All samples tested to determine date of seroconversion in seroconverters	Manufacturer's recommendation	Unknown	Unknown	F	18-22	1928	37	1.3	100 py	20 months	197
37	Bernstein	2013	Americas	United States of America and Canada	50 sites	HERPEVAC	2003-2007	HSV-seronegative women in the control arm of the HERPEVAC Trial for Women	Y	HerpeSelect-2 (Focus Technologies, Cypress, CA); positives and first and last samples confirmed by Western blot; incident infection defined as a positive Western blot result in those with a previous negative result for that type. All samples tested to determine date of seroconversion in seroconverters	Manufacturer's recommendation	Unknown	Unknown	F	23-26	1063	13	0.8	100 py	20 months	197
38	Bernstein	2013	Americas	United States of America and Canada	50 sites	HERPEVAC	2003-2007	HSV-seronegative women in the control arm of the HERPEVAC Trial for Women	Y	HerpeSelect-2 (Focus Technologies, Cypress, CA); positives and first and last samples confirmed by Western blot; incident infection defined as a positive Western blot result in those with a previous negative result for that type. All samples tested to determine date of seroconversion in seroconverters	Manufacturer's recommendation	Unknown	Unknown	F	27-30	447	6	0.9	100 py	20 months	197
42	Madhivanan, Madhivanan, Madhivanan	2011, 2009, 2008	South-East Asia	India	Mysore	Unknown	2005-2006	Sexually-active women	Y	HSV-2 ELISA (Focus Technologies, Cypress, CA); equivocal samples retested; incident infection defined as a result of >1.1 at 6 months following <0.9 at baseline; 3 month sample tested in seroconverters to determine date of seroconversion	1.1	Unknown	Unknown	F	15-30	696	36	10.4	100py	6 months	69, 68, 70
43	Madhivanan, Madhivanan, Madhivanan	2011, 2009, 2008	South-East Asia	India	Mysore	Unknown	2005-2006	Sexually-active women	Y	HSV-2 ELISA (Focus Technologies, Cypress, CA); equivocal samples retested; incident infection defined as a result of >1.1 at 6 months following <0.9 at baseline; 3 month sample tested in seroconverters to determine date of seroconversion	1.1	Unknown	Unknown	F	15-20	49	3	12.2	100py	6 months	69, 68, 70
44	Madhivanan, Madhivanan, Madhivanan	2011, 2009, 2008	South-East Asia	India	Mysore	Unknown	2005-2006	Sexually-active women	Y	HSV-2 ELISA (Focus Technologies, Cypress, CA); equivocal samples retested; incident infection defined as a result of >1.1 at 6 months following <0.9 at baseline; 3 month sample tested in seroconverters to determine date of seroconversion	1.1	Unknown	Unknown	F	21-25	281	13	9.3	100py	6 months	69, 68, 70
45	Madhivanan, Madhivanan, Madhivanan	2011, 2009, 2008	South-East Asia	India	Mysore	Unknown	2005-2006	Sexually-active women	Y	HSV-2 ELISA (Focus Technologies, Cypress, CA); equivocal samples retested; incident infection defined as a result of >1.1 at 6 months following <0.9 at baseline; 3 month sample tested in seroconverters to determine date of seroconversion	1.1	Unknown	Unknown	F	26-30	366	20	10.9	100py	6 months	69, 68, 70
47	Mehta, Mehta, Mehta	2012, 2008, 2012	Africa	Kenya	Kisumu	Unknown	2002-2005	Men who were controls in an RCT of medical male circumcision to prevent HIV	Y	Kalon HSV-2 IgG ELISA (Kalon Biological Limited, Aldershot, United Kingdom); incident infection defined as positive final sample in those seronegative at baseline; previous samples tested to determine date of seroconversion in seroconverters	1.1	Unknown	Unknown	M	18-24	1035	100	6.14062	100py	12 months	74, 73, 75
48	Sobngwi-Tambekou, Tarnaud, Auvert	2009, 2011, 2010	Africa	South Africa	Orange Farm	Unknown	2002-2004	Men in an RCT of medical male circumcision (control group on an intention-to-treat basis)	Y	HSV-2 IgG assay (Kalon Biologicals); incident infection defined as a positive result during follow-up in those seronegative at baseline	1.1	Unknown	Unknown	M	18-24		35	3.48953	100py	21 months	107, 108, 139
52	Todd	2006	Africa	United Republic of Tanzania	Mwanza	Unknown	1991-1994	HIV- in an RCT of improved STI treatment (intervention and control)	Y	HSV-2 IgG ELISA (Kalon Bio); incident infection defined as a positive result in those negative at baseline	Unknown	Unknown	Unknown	F+M	15-54	384	71	18.4896	Risk (%)/fu	2 years	112
53	Todd	2006	Africa	United Republic of Tanzania	Mwanza	Unknown	1991-1994	HIV- in an RCT of improved STI treatment (intervention and control)	Y	HSV-2 IgG ELISA (Kalon Bio); incident infection defined as a positive result in those negative at baseline	Unknown	Unknown	Unknown	F	15-54	157	28	17.8344	Risk (%)/fu	2 years	112
54	Todd	2006	Africa	United Republic of Tanzania	Mwanza	Unknown	1991-1994	HIV- in an RCT of improved STI treatment (intervention and control)	Y	HSV-2 IgG ELISA (Kalon Bio); incident infection defined as a positive result in those negative at baseline	Unknown	Unknown	Unknown	M	15-54	227	43	18.9427	Risk (%)/fu	2 years	112
55	Tobian	2012	Africa	Uganda	Rakai	Rakai-1 and -2	2003-2006	Female partners of HIV- men enrolled in an RCT of male circumcision (control arm on intention-to-treat basis)	Y	HSV-2 ELISA (Kalon Biological Ltd.); positive cases confirmed by Western blot (Euroimmun); borderline Western blot results considered positive; incident infection defined as a positive result at follow-up following a negative result at baseline	1.5	Unknown	Unknown	F	15-49	359	40	6.09292	100py	2 years	110
56	Munjoma, Munjoma, Kurewa	2010, 2010, 2010	Africa	Zimbabwe	Harare	Unknown	2002-2004	Pregnant women	Y	HerpeSelect 2 ELISA IgG (Focus Diagnostics); HSV-2 tested at baseline and those seronegative tested at 9 months after childbirth; samples tested retrospectively in seroconverters to determine date of seroconversion	1.1 (baseline); 3.5 (follow-up)	Unknown	Unknown	F	23 (IQR 20-28)	173	20	13.8696	100py	10 months	86, 87, 137
57	Munjoma, Munjoma, Kurewa	2010, 2010, 2010	Africa	Zimbabwe	Harare	Unknown	2002-2004	Pregnant women	Y	HerpeSelect 2 ELISA IgG (Focus Diagnostics); HSV-2 tested at baseline and those seronegative tested at 9 months after childbirth; samples tested retrospectively in seroconverters to determine date of seroconversion	1.1 (baseline); 3.5 (follow-up)	Unknown	Unknown	F	<20	40	6	15	Risk (%)/fu	10 months	86, 87, 137
58	Munjoma, Munjoma, Kurewa	2010, 2010, 2010	Africa	Zimbabwe	Harare	Unknown	2002-2004	Pregnant women	Y	HerpeSelect 2 ELISA IgG (Focus Diagnostics); HSV-2 tested at baseline and those seronegative tested at 9 months after childbirth; samples tested retrospectively in seroconverters to determine date of seroconversion	1.1 (baseline); 3.5 (follow-up)	Unknown	Unknown	F	20-24	81	10	12.3457	Risk (%)/fu	10 months	86, 87, 137
59	Munjoma, Munjoma, Kurewa	2010, 2010, 2010	Africa	Zimbabwe	Harare	Unknown	2002-2004	Pregnant women	Y	HerpeSelect 2 ELISA IgG (Focus Diagnostics); HSV-2 tested at baseline and those seronegative tested at 9 months after childbirth; samples tested retrospectively in seroconverters to determine date of seroconversion	1.1 (baseline); 3.5 (follow-up)	Unknown	Unknown	F	25-29	29	1	3.44828	Risk (%)/fu	10 months	86, 87, 137
60	Munjoma, Munjoma, Kurewa	2010, 2010, 2010	Africa	Zimbabwe	Harare	Unknown	2002-2004	Pregnant women	Y	HerpeSelect 2 ELISA IgG (Focus Diagnostics); HSV-2 tested at baseline and those seronegative tested at 9 months after childbirth; samples tested retrospectively in seroconverters to determine date of seroconversion	1.1 (baseline); 3.5 (follow-up)	Unknown	Unknown	F	30-34	13	2	15.3846	Risk (%)/fu	10 months	86, 87, 137
61	Munjoma, Munjoma, Kurewa	2010, 2010, 2010	Africa	Zimbabwe	Harare	Unknown	2002-2004	Pregnant women	Y	HerpeSelect 2 ELISA IgG (Focus Diagnostics); HSV-2 tested at baseline and those seronegative tested at 9 months after childbirth; samples tested retrospectively in seroconverters to determine date of seroconversion	1.1 (baseline); 3.5 (follow-up)	Unknown	Unknown	F	>34	10	1	10	Risk (%)/fu	10 months	86, 87, 137
64	van de Wijgert, Brown	2009, 2007	Africa	Zimbabwe	Unknown	Hormonal Contraception and the Risk of HIV Acquisition (HC-HIV) study	1999-2004	HIV- female family planning clinics attendees in a cohort study	Y	HSV-2 IgG ELISA (Focus Technologies); seroconversions confirmed by ELISA; serostatus defined as date of first positive HSV-2 ELISA result; incident infection defined as a positive result in those previously seronegative and positive at each subsequent visit	3.4	Unknown	Unknown	F	26 (18-35)	1048.32		8.6	100py	23.2 months	195, 141
65	van de Wijgert, Brown	2009, 2007	Africa	Uganda	Unknown	Hormonal Contraception and the Risk of HIV Acquisition (HC-HIV) study	1999-2004	HIV- female family planning clinics attendees in a cohort study	Y	HSV-2 IgG ELISA (Focus Technologies); seroconversions confirmed by ELISA; serostatus defined as date of first positive HSV-2 ELISA result; incident infection defined as a positive result in those previously seronegative and positive at each subsequent visit	3.4	Unknown	Unknown	F	25 (18-35)	1128.09		10.6	100py	23.3 months	195, 141
66	Kucera	2012	Europe	Switzerland	Lausanne	Unknown	2004-2007	Pregnant women	Y	HSV-1 and HSV-2 IgG ELISAs (HerpeSelect, Focus Diagnostics, Cypress, CA); indeterminate results rerun; incident infection defined as a positive result at follow-up in those seronegative at baseline	1.1	Unknown	Unknown	F	30 (14-46)	265	0	0	Risk (%)/year	257 days (IQR 221-284 days)	63
69	Davidovici	2006	Europe	Israel	National	Unknown	1984-1985	Discharged soldiers from Israeli Defence Force	Y	IgG type-specific ELISA (Focus Diagnostics/Technologies, Cypress, CA); equivocal samples retested; incident infection defined as a positive sample at discharge in those seronegative at baseline	1.1	96-100	96-97	F+M	20.8 (19.2-25.6)	421	13	1.3	100py	2-3 years	22
70	Davidovici	2006	Europe	Israel	National	Unknown	1992-1993	Discharged soldiers from Israeli Defence Force	Y	IgG type-specific ELISA (Focus Diagnostics/Technologies, Cypress, CA); equivocal samples retested; incident infection defined as a positive sample at discharge in those seronegative at baseline	1.1	96-100	96-97	F+M	20.8 (19.2-25.6)	402	7	0.7	100py	2-3 years	22
71	Davidovici	2006	Europe	Israel	National	Unknown	2001-2002	Discharged soldiers from Israeli Defence Force	Y	IgG type-specific ELISA (Focus Diagnostics/Technologies, Cypress, CA); equivocal samples retested; incident infection defined as a positive sample at discharge in those seronegative at baseline	1.1	96-100	96-97	F+M	20.8 (19.2-25.6)	335	1	0.12	100py	2-3 years	22
72	Heffron	2011	Africa	Zambia	Transitional rural-urban town, southern Zambia	Unknown	2006-2007	Male farm workers in a cohort study of HIV acquisition	Y	IgG-based ELISA (Focus Technologies, Cypress, CA); incident infection defined as a positive result during follow-up in those seronegative at baseline	1.1	Unknown	Unknown	M	18->=35	382	35	9.1623	Risk (%)/fu	9.8 months	47
73	Jewkes, Jewkes	2008, 2010	Africa	South Africa	Rural areas, Eastern Cape province	Stepping Stones	2003-2006	General population who were controls in an RCT of an HIV intervention programme	Y	Two IgG HSV-2 ELISAs: Kalon (Kalon Biological, Aldershot, United Kingdom) and HerpeSelect Immunoblot IgG (Focus Technologies, Cypress, CA, USA); discrepant results resolved by CAPTIA IgG type 2 ELISA; incident infection defined as HSV-2 seroconversion in those seronegative at baseline	Unknown	Unknown	Unknown	F+M	15-26		75	4.62	100py	24 months	51, 52
74	Jewkes, Jewkes	2008, 2010	Africa	South Africa	Rural areas, Eastern Cape province	Stepping Stones	2003-2006	General population who were controls in an RCT of an HIV intervention programme	Y	Two IgG HSV-2 ELISAs: Kalon (Kalon Biological, Aldershot, United Kingdom) and HerpeSelect Immunoblot IgG (Focus Technologies, Cypress, CA, USA); discrepant results resolved by CAPTIA IgG type 2 ELISA; incident infection defined as HSV-2 seroconversion in those seronegative at baseline	Unknown	Unknown	Unknown	F	15-26		57	7.71	100py	24 months	51, 52
75	Jewkes, Jewkes	2008, 2010	Africa	South Africa	Rural areas, Eastern Cape province	Stepping Stones	2003-2006	General population who were controls in an RCT of an HIV intervention programme	Y	Two IgG HSV-2 ELISAs: Kalon (Kalon Biological, Aldershot, United Kingdom) and HerpeSelect Immunoblot IgG (Focus Technologies, Cypress, CA, USA); discrepant results resolved by CAPTIA IgG type 2 ELISA; incident infection defined as HSV-2 seroconversion in those seronegative at baseline	Unknown	Unknown	Unknown	M	15-26		18	2.04	100py	24 months	51, 52
90	Tobian, Tobian, Tobian, Tobian, Gray, Tobian	2009, 2009, 2013, 2012, 2009, 2009	Africa	Uganda	Rakai	Rakai-1 and -2	2003-2006	Men part of an RCT of circumcision (control group)	Y	HSV-2 ELISA (Kalon Biological Ltd.); incident infection defined as a negative serological result (<0.9) at baseline followed by a positive result during follow-up	1.5	Unknown	Unknown	M	15-49		159	5.64982	100py	2 years	43, 40, 199, 41, 42, 130	Data available by different cut-offs
91	Tobian, Tobian, Tobian, Tobian, Gray, Tobian	2009, 2009, 2013, 2012, 2009, 2009	Africa	Uganda	Rakai	Rakai-1 and -2	2003-2006	Men part of an RCT of circumcision (control group)	Y	HSV-2 ELISA (Kalon Biological Ltd.); incident infection defined as a negative serological result (<0.9) at baseline followed by a positive result during follow-up	1.5	Unknown	Unknown	M	15-19		28	2.9327	100py	2 years	43, 40, 199, 41, 42, 130
92	Tobian, Tobian, Tobian, Tobian, Gray, Tobian	2009, 2009, 2013, 2012, 2009, 2009	Africa	Uganda	Rakai	Rakai-1 and -2	2003-2006	Men part of an RCT of circumcision (control group)	Y	HSV-2 ELISA (Kalon Biological Ltd.); incident infection defined as a negative serological result (<0.9) at baseline followed by a positive result during follow-up	1.5	Unknown	Unknown	M	20-24		38	4.38167	100py	2 years	43, 40, 199, 41, 42, 130
93	Tobian, Tobian, Tobian, Tobian, Gray, Tobian	2009, 2009, 2013, 2012, 2009, 2009	Africa	Uganda	Rakai	Rakai-1 and -2	2003-2006	Men part of an RCT of circumcision (control group)	Y	HSV-2 ELISA (Kalon Biological Ltd.); incident infection defined as a negative serological result (<0.9) at baseline followed by a positive result during follow-up	1.5	Unknown	Unknown	M	25-29		30	6.30583	100py	2 years	43, 40, 199, 41, 42, 130
94	Tobian, Tobian, Tobian, Tobian, Gray, Tobian	2009, 2009, 2013, 2012, 2009, 2009	Africa	Uganda	Rakai	Rakai-1 and -2	2003-2006	Men part of an RCT of circumcision (control group)	Y	HSV-2 ELISA (Kalon Biological Ltd.); incident infection defined as a negative serological result (<0.9) at baseline followed by a positive result during follow-up	1.5	Unknown	Unknown	M	30-49		28	5.11416	100py	2 years	43, 40, 199, 41, 42, 130
97	Biraro	2013	Africa	Uganda	Masaka?	Unknown	2000-2004	General population	Y	Kalon ELISA (Kalon Biological, United Kingdom); participants tested at key rounds and then sera testing positive were back-tested until a negative was found	1.5	Unknown	Unknown	F+M	13-59	1997.26	255	2.82205	100py	4.2 years (0.2-18 years)	154	For 1990-1994 data see Kamali 1999 and Wagner 1994 (Looker review). For 1995-1999 data see Kamali 2003 (Looker review)
98	Biraro	2013	Africa	Uganda	Masaka?	Unknown	2000-2004	General population	Y	Kalon ELISA (Kalon Biological, United Kingdom); participants tested at key rounds and then sera testing positive were back-tested until a negative was found	1.5	Unknown	Unknown	F	13-59	935.48	146	3.55837	100py	4.1 years	154	For 1990-1994 data see Kamali 1999 and Wagner 1994 (Looker review). For 1995-1999 data see Kamali 2003 (Looker review)
99	Biraro	2013	Africa	Uganda	Masaka?	Unknown	2000-2004	General population	Y	Kalon ELISA (Kalon Biological, United Kingdom); participants tested at key rounds and then sera testing positive were back-tested until a negative was found	1.5	Unknown	Unknown	M	13-59	1061.78	109	2.20961	100py	4.6 years	154	For 1990-1994 data see Kamali 1999 and Wagner 1994 (Looker review). For 1995-1999 data see Kamali 2003 (Looker review)
100	Biraro	2013	Africa	Uganda	Masaka?	Unknown	2005-2007	General population	Y	Kalon ELISA (Kalon Biological, United Kingdom); participants tested at key rounds and then sera testing positive were back-tested until a negative was found	1.5	Unknown	Unknown	F+M	13-59	2084.69	130	3.26223	100py	4.2 years (0.2-18 years)	154	For 1990-1994 data see Kamali 1999 and Wagner 1994 (Looker review). For 1995-1999 data see Kamali 2003 (Looker review)
101	Biraro	2013	Africa	Uganda	Masaka?	Unknown	2005-2007	General population	Y	Kalon ELISA (Kalon Biological, United Kingdom); participants tested at key rounds and then sera testing positive were back-tested until a negative was found	1.5	Unknown	Unknown	F	13-59	1019.7	70	3.72737	100py	4.1 years	154	For 1990-1994 data see Kamali 1999 and Wagner 1994 (Looker review). For 1995-1999 data see Kamali 2003 (Looker review)
102	Biraro	2013	Africa	Uganda	Masaka?	Unknown	2005-2007	General population	Y	Kalon ELISA (Kalon Biological, United Kingdom); participants tested at key rounds and then sera testing positive were back-tested until a negative was found	1.5	Unknown	Unknown	M	13-59	1064.99	60	2.84765	100py	4.6 years	154	For 1990-1994 data see Kamali 1999 and Wagner 1994 (Looker review). For 1995-1999 data see Kamali 2003 (Looker review)
104	Kapiga	2013	Africa	United Republic of Tanzania	Geita, Kahama, Shinyanga and Moshi	Unknown	2008-2010	HIV- women working in food and recreational facilities	Y	HSV-2 IgG ELISA (Kalon Biologicals Ltd., Guildford, United Kingdom) or HerpeSelect 2 ELISA IgG assay (Focus Diagnostics, Cypress, CA, USA); incident infection defined as a positive result during follow-up of those seronegative at baseline	Unknown	Unknown	Unknown	F	27 (IQR 22-33)	454.08	97	28.6136	100py	12 months	198
105	Kapiga	2013	Africa	United Republic of Tanzania	Geita, Kahama, Shinyanga and Moshi	Unknown	2008-2010	HIV- women working in food and recreational facilities	Y	HSV-2 IgG ELISA (Kalon Biologicals Ltd., Guildford, United Kingdom) or HerpeSelect 2 ELISA IgG assay (Focus Diagnostics, Cypress, CA, USA); incident infection defined as a positive result during follow-up of those seronegative at baseline	Unknown	Unknown	Unknown	F	<20	63	14	35	100py	12 months	198
106	Kapiga	2013	Africa	United Republic of Tanzania	Geita, Kahama, Shinyanga and Moshi	Unknown	2008-2010	HIV- women working in food and recreational facilities	Y	HSV-2 IgG ELISA (Kalon Biologicals Ltd., Guildford, United Kingdom) or HerpeSelect 2 ELISA IgG assay (Focus Diagnostics, Cypress, CA, USA); incident infection defined as a positive result during follow-up of those seronegative at baseline	Unknown	Unknown	Unknown	F	20-24	198.26	36	24.1611	100py	12 months	198
107	Kapiga	2013	Africa	United Republic of Tanzania	Geita, Kahama, Shinyanga and Moshi	Unknown	2008-2010	HIV- women working in food and recreational facilities	Y	HSV-2 IgG ELISA (Kalon Biologicals Ltd., Guildford, United Kingdom) or HerpeSelect 2 ELISA IgG assay (Focus Diagnostics, Cypress, CA, USA); incident infection defined as a positive result during follow-up of those seronegative at baseline	Unknown	Unknown	Unknown	F	25-29	96.32	22	29.7297	100py	12 months	198
108	Kapiga	2013	Africa	United Republic of Tanzania	Geita, Kahama, Shinyanga and Moshi	Unknown	2008-2010	HIV- women working in food and recreational facilities	Y	HSV-2 IgG ELISA (Kalon Biologicals Ltd., Guildford, United Kingdom) or HerpeSelect 2 ELISA IgG assay (Focus Diagnostics, Cypress, CA, USA); incident infection defined as a positive result during follow-up of those seronegative at baseline	Unknown	Unknown	Unknown	F	>=30	89.28	25	32.8947	100py	12 months	198
113	Dennis	2009	Americas	United States of America	National	Unknown	1993-2003	Military personnel who were time-, age- and race-matched to cases in a study of prostate cancer	Y	HerpeSelect 2 ELISA IgG (Focus Technologies); incident infection defined as a positive result using recent serum in those seronegative at baseline (earlier serum)	1.1	Unknown	Unknown	M	<36->50	212	18	8.49057	Risk (%)/fu	7 years	X96

## Sheet: read me
These data are from the literature review updating the 2003 estimates and and are for general populations
Strata with small sample sizes not combined in these tables
Y*: Used in 5-year age group format (available at http://www.cdc.gov/nchs/nhanes/nhanes_questionnaires.htm)

## Sheet: Data used from previous reviews
Obs no.	First author	Year published	2012 region	Country or Area	City/town/area	Study year	Group tested	General population?	Assay	Sex	Age	N	% HSV-2	Used in estimates?	Reference number(s)
1	Howard	2003	Americas	Canada	Ontario	2000-2001	Low-risk individuals	Y	Two type-specific assays (MRL and Gull/Meridian)	F	15-16	87	4.6	Y	207
2	Howard	2003	Americas	Canada	Ontario	2000-2001	Low-risk individuals	Y	Two type-specific assays (MRL and Gull/Meridian)	F	17-18	100	9	Y	207
3	Howard	2003	Americas	Canada	Ontario	2000-2001	Low-risk individuals	Y	Two type-specific assays (MRL and Gull/Meridian)	F	19-20	100	4	Y	207
4	Howard	2003	Americas	Canada	Ontario	2000-2001	Low-risk individuals	Y	Two type-specific assays (MRL and Gull/Meridian)	F	21-22	102	11.8	Y	207
5	Howard	2003	Americas	Canada	Ontario	2000-2001	Low-risk individuals	Y	Two type-specific assays (MRL and Gull/Meridian)	F	23-24	102	14.7	Y	207
6	Howard	2003	Americas	Canada	Ontario	2000-2001	Low-risk individuals	Y	Two type-specific assays (MRL and Gull/Meridian)	F	25-29	54	7.4	Y	207
7	Howard	2003	Americas	Canada	Ontario	2000-2001	Low-risk individuals	Y	Two type-specific assays (MRL and Gull/Meridian)	F	30-34	53	9.4	Y	207
8	Howard	2003	Americas	Canada	Ontario	2000-2001	Low-risk individuals	Y	Two type-specific assays (MRL and Gull/Meridian)	F	35-39	51	11.8	Y	207
9	Howard	2003	Americas	Canada	Ontario	2000-2001	Low-risk individuals	Y	Two type-specific assays (MRL and Gull/Meridian)	F	40-44	52	23.1	Y	207
10	Howard	2003	Americas	Canada	Ontario	2000-2001	Low-risk individuals	Y	Two type-specific assays (MRL and Gull/Meridian)	F	15-16	75	0	Y	207
11	Howard	2003	Americas	Canada	Ontario	2000-2001	Low-risk individuals	Y	Two type-specific assays (MRL and Gull/Meridian)	F	17-18	90	5.6	Y	207
12	Howard	2003	Americas	Canada	Ontario	2000-2001	Low-risk individuals	Y	Two type-specific assays (MRL and Gull/Meridian)	F	19-20	89	2.2	Y	207
13	Howard	2003	Americas	Canada	Ontario	2000-2001	Low-risk individuals	Y	Two type-specific assays (MRL and Gull/Meridian)	F	21-22	95	4.2	Y	207
14	Howard	2003	Americas	Canada	Ontario	2000-2001	Low-risk individuals	Y	Two type-specific assays (MRL and Gull/Meridian)	F	23-24	92	1.1	Y	207
15	Howard	2003	Americas	Canada	Ontario	2000-2001	Low-risk individuals	Y	Two type-specific assays (MRL and Gull/Meridian)	F	25-29	48	4.2	Y	207
16	Howard	2003	Americas	Canada	Ontario	2000-2001	Low-risk individuals	Y	Two type-specific assays (MRL and Gull/Meridian)	F	30-34	52	13.5	Y	207
17	Howard	2003	Americas	Canada	Ontario	2000-2001	Low-risk individuals	Y	Two type-specific assays (MRL and Gull/Meridian)	F	35-39	44	15.9	Y	207
18	Howard	2003	Americas	Canada	Ontario	2000-2001	Low-risk individuals	Y	Two type-specific assays (MRL and Gull/Meridian)	F	40-44	53	18.9	Y	207
19	Howard	2003	Americas	Canada	Ontario	2000-2001	Low-risk individuals	Y	Two type-specific assays (MRL and Gull/Meridian)	M	15-16	104	3.8	Y	207
20	Howard	2003	Americas	Canada	Ontario	2000-2001	Low-risk individuals	Y	Two type-specific assays (MRL and Gull/Meridian)	M	17-18	126	3.2	Y	207
21	Howard	2003	Americas	Canada	Ontario	2000-2001	Low-risk individuals	Y	Two type-specific assays (MRL and Gull/Meridian)	M	19-20	132	6.1	Y	207
22	Howard	2003	Americas	Canada	Ontario	2000-2001	Low-risk individuals	Y	Two type-specific assays (MRL and Gull/Meridian)	M	21-22	135	1.5	Y	207
23	Howard	2003	Americas	Canada	Ontario	2000-2001	Low-risk individuals	Y	Two type-specific assays (MRL and Gull/Meridian)	M	23-24	141	0.7	Y	207
24	Howard	2003	Americas	Canada	Ontario	2000-2001	Low-risk individuals	Y	Two type-specific assays (MRL and Gull/Meridian)	M	25-29	89	6.7	Y	207
25	Howard	2003	Americas	Canada	Ontario	2000-2001	Low-risk individuals	Y	Two type-specific assays (MRL and Gull/Meridian)	M	30-34	92	9.8	Y	207
26	Howard	2003	Americas	Canada	Ontario	2000-2001	Low-risk individuals	Y	Two type-specific assays (MRL and Gull/Meridian)	M	35-39	85	5.9	Y	207
27	Howard	2003	Americas	Canada	Ontario	2000-2001	Low-risk individuals	Y	Two type-specific assays (MRL and Gull/Meridian)	M	40-44	75	21.3	Y	207
28	Leone	2004	Americas	United States of America	Atlanta, Baltimore, Boston, Chicago, Dallas and Denver	2002	Primary care clinic attendees	Y	Type-specific ELISA (Focus Technologies)	F	18-29	673	15.9	Y	208
29	Leone	2004	Americas	United States of America	Atlanta, Baltimore, Boston, Chicago, Dallas and Denver	2002	Primary care clinic attendees	Y	Type-specific ELISA (Focus Technologies)	F	30-39	679	28.9	Y	208
30	Leone	2004	Americas	United States of America	Atlanta, Baltimore, Boston, Chicago, Dallas and Denver	2002	Primary care clinic attendees	Y	Type-specific ELISA (Focus Technologies)	F	40-49	692	35.6	Y	208
31	Leone	2004	Americas	United States of America	Atlanta, Baltimore, Boston, Chicago, Dallas and Denver	2002	Primary care clinic attendees	Y	Type-specific ELISA (Focus Technologies)	M	18-29	673	9.7	Y	208
32	Leone	2004	Americas	United States of America	Atlanta, Baltimore, Boston, Chicago, Dallas and Denver	2002	Primary care clinic attendees	Y	Type-specific ELISA (Focus Technologies)	M	30-39	685	20.5	Y	208
33	Leone	2004	Americas	United States of America	Atlanta, Baltimore, Boston, Chicago, Dallas and Denver	2002	Primary care clinic attendees	Y	Type-specific ELISA (Focus Technologies)	M	40-49	686	25.6	Y	208
34	Cowan	2003	Eastern Mediterranean	Morocco	Unknown	2000	Antenatal clinic attendees, children attending hospital, selected surveillance groups for HIV monitoring and male military personnel	Y	Type-specific ELISA (Focus Technologies)	F	15-19	208	7.5	Y	209
35	Cowan	2003	Eastern Mediterranean	Morocco	Unknown	2000	Antenatal clinic attendees, children attending hospital, selected surveillance groups for HIV monitoring and male military personnel	Y	Type-specific ELISA (Focus Technologies)	F	20-24	208	10.1	Y	209
36	Cowan	2003	Eastern Mediterranean	Morocco	Unknown	2000	Antenatal clinic attendees, children attending hospital, selected surveillance groups for HIV monitoring and male military personnel	Y	Type-specific ELISA (Focus Technologies)	F	25-29	208	9.5	Y	209
37	Cowan	2003	Eastern Mediterranean	Morocco	Unknown	2000	Antenatal clinic attendees, children attending hospital, selected surveillance groups for HIV monitoring and male military personnel	Y	Type-specific ELISA (Focus Technologies)	F	30-34	208	18.5	Y	209
38	Cowan	2003	Eastern Mediterranean	Morocco	Unknown	2000	Antenatal clinic attendees, children attending hospital, selected surveillance groups for HIV monitoring and male military personnel	Y	Type-specific ELISA (Focus Technologies)	F	35-39	208	17	Y	209
39	Cowan	2003	Eastern Mediterranean	Morocco	Unknown	2000	Antenatal clinic attendees, children attending hospital, selected surveillance groups for HIV monitoring and male military personnel	Y	Type-specific ELISA (Focus Technologies)	F	40-44	208	21.6	Y	209
40	Cowan	2003	Eastern Mediterranean	Morocco	Unknown	2000	Antenatal clinic attendees, children attending hospital, selected surveillance groups for HIV monitoring and male military personnel	Y	Type-specific ELISA (Focus Technologies)	M	15-19	163	3.2	Y	209
41	Cowan	2003	Eastern Mediterranean	Morocco	Unknown	2000	Antenatal clinic attendees, children attending hospital, selected surveillance groups for HIV monitoring and male military personnel	Y	Type-specific ELISA (Focus Technologies)	M	20-24	163	7.3	Y	209
42	Cowan	2003	Eastern Mediterranean	Morocco	Unknown	2000	Antenatal clinic attendees, children attending hospital, selected surveillance groups for HIV monitoring and male military personnel	Y	Type-specific ELISA (Focus Technologies)	M	25-29	163	5.1	Y	209
43	Cowan	2003	Eastern Mediterranean	Morocco	Unknown	2000	Antenatal clinic attendees, children attending hospital, selected surveillance groups for HIV monitoring and male military personnel	Y	Type-specific ELISA (Focus Technologies)	M	30-34	163	8.3	Y	209
44	Cowan	2003	Eastern Mediterranean	Morocco	Unknown	2000	Antenatal clinic attendees, children attending hospital, selected surveillance groups for HIV monitoring and male military personnel	Y	Type-specific ELISA (Focus Technologies)	M	35-39	163	12.2	Y	209
45	Cowan	2003	Eastern Mediterranean	Morocco	Unknown	2000	Antenatal clinic attendees, children attending hospital, selected surveillance groups for HIV monitoring and male military personnel	Y	Type-specific ELISA (Focus Technologies)	M	40-44	163	19.5	Y	209
46	Sanchez-Aleman	2005	Americas	Mexico	Morelos, Cuernavaca	2000-2001	Sexually-active university students	Y	Western blot	F	18-20	68	5.9	Y	210
47	Sanchez-Aleman	2005	Americas	Mexico	Morelos, Cuernavaca	2000-2001	Sexually-active university students	Y	Western blot	F	21-25	112	6.3	Y	210
48	Sanchez-Aleman	2005	Americas	Mexico	Morelos, Cuernavaca	2000-2001	Sexually-active university students	Y	Western blot	F	≥26	20	15	N	210
49	Sanchez-Aleman	2005	Americas	Mexico	Morelos, Cuernavaca	2000-2001	Sexually-active university students	Y	Western blot	M	18-20	40	0	Y	210
50	Sanchez-Aleman	2005	Americas	Mexico	Morelos, Cuernavaca	2000-2001	Sexually-active university students	Y	Western blot	M	21-25	79	6.3	Y	210
51	Sanchez-Aleman	2005	Americas	Mexico	Morelos, Cuernavaca	2000-2001	Sexually-active university students	Y	Western blot	M	≥26	20	5	N	210
52	Abraham	2003	Americas	Mexico	Morelos	2000	Sexually-active students	Y	Western blot	F	16-17	98	6.1	Y	211
53	Abraham	2003	Americas	Mexico	Morelos	2000	Sexually-active students	Y	Western blot	F	18-24	192	7.8	Y	211
54	Abraham	2003	Americas	Mexico	Morelos	2000	Sexually-active students	Y	Western blot	M	16-17	107	3.7	Y	211
55	Abraham	2003	Americas	Mexico	Morelos	2000	Sexually-active students	Y	Western blot	M	18-24	297	3.7	Y	211
56	Smith	2002	Eastern Mediterranean	Morocco	Unknown	Unknown	Hospital-based controls in a study of cervical cancer	Y	Western blot	F	43 (21-65)	169	26	Y	212
57	Smith	2002	South-East Asia	Thailand	Unknown	Unknown	Hospital-based controls in a study of cervical cancer	Y	Western blot	F	44 (28-61)	75	34.7	Y	212
58	Abuharfeil	2000	Eastern Mediterranean	Jordan	Northern Jordan	Unknown	University students	Y	Type-specific ELISA (Ismunit)	F	18-24	390	41	Y	213
59	Abuharfeil	2000	Eastern Mediterranean	Jordan	Northern Jordan	Unknown	University students	Y	Type-specific ELISA (Ismunit)	M	18-24	360	53	Y	213
60	Dan	2003	Europe	Israel	Holon	2000-2001	Pregnant women	Y	Type-specific ELISA (Savyon Diagnostics)	F	15-19	24	4.2	Y	214
61	Dan	2003	Europe	Israel	Holon	2000-2001	Pregnant women	Y	Type-specific ELISA (Savyon Diagnostics)	F	20-24	112	11.6	Y	214
62	Dan	2003	Europe	Israel	Holon	2000-2001	Pregnant women	Y	Type-specific ELISA (Savyon Diagnostics)	F	25-29	173	9.2	Y	214
63	Dan	2003	Europe	Israel	Holon	2000-2001	Pregnant women	Y	Type-specific ELISA (Savyon Diagnostics)	F	30-34	128	18	Y	214
64	Dan	2003	Europe	Israel	Holon	2000-2001	Pregnant women	Y	Type-specific ELISA (Savyon Diagnostics)	F	35-44	74	18.9	Y	214
65	Lagarde	2004	Africa	Burkina Faso	Bobo-Dioulasso	2000	Residents	Y	Type-specific ELISA (Gull)	F	13-49	1210	24	Y	215
66	Lagarde	2004	Africa	Burkina Faso	Bobo-Dioulasso	2000	Residents	Y	Type-specific ELISA (Gull)	M	13-49	1030	12.5	Y	215
67	Ndjoyi-Mbiguino	2003	Africa	Gabon	Libreville	Unknown	Obstetric clinic attendees	Y	Type-specific ELISA validated by Western blot	F	26.2 (14-44)	329	57.1	Y	216
68	Hogrefe	2002	Africa	Kenya	Mombasa	Unknown	HIV-negative outpatients	Y	Western blot	F	26 (18-45)	150	56.7	Y	217
69	Hogrefe	2002	Africa	Uganda	Unknown	Unknown	HIV-negative family planning clinic attendees	Y	Western blot	F	18-35	176	61.9	Y	217
70	Gwanzura	2002	Africa	Zimbabwe	Harare	Unknown	Voluntary blood donors	Y	Type-specific EIA	F	18; 25	105	5.7	Y	218
71	Gwanzura	2002	Africa	Zimbabwe	Harare	Unknown	Voluntary blood donors	Y	Type-specific EIA	M	18; 25	194	11.9	Y	218
72	Bodeus	2004	Europe	Belgium	Brussels	2001-2002	Pregnant women	Y	Type-specific ELISA (Focus Technologies)	F	≤20	38	7.9	N	218
73	Bodeus	2004	Europe	Belgium	Brussels	2001-2002	Pregnant women	Y	Type-specific ELISA (Focus Technologies)	F	21-25	146	8.9	Y	218
74	Bodeus	2004	Europe	Belgium	Brussels	2001-2002	Pregnant women	Y	Type-specific ELISA (Focus Technologies)	F	26-30	328	19.2	Y	218
75	Bodeus	2004	Europe	Belgium	Brussels	2001-2002	Pregnant women	Y	Type-specific ELISA (Focus Technologies)	F	31-35	316	20.3	Y	218
76	Bodeus	2004	Europe	Belgium	Brussels	2001-2002	Pregnant women	Y	Type-specific ELISA (Focus Technologies)	F	36-40	111	23.4	Y	218
77	Bodeus	2004	Europe	Belgium	Brussels	2001-2002	Pregnant women	Y	Type-specific ELISA (Focus Technologies)	F	>40	47	27.7	N	218
78	Alanen	2005	Europe	Finland	Southwest Finland	2000	Pregnant women	Y	Non-specific EIA followed by type-specific assay (MRL Diagnostics)	F	30 (16-45)	558	9.3	Y	219
79	Le Donne	2005	Europe	Italy	Messina	2003-2004	Pregnant women	Y	Type-specific EIA	F	32.3	80	12.5	Y	220
80	Kim	2003	Western Pacific	Republic of Korea	Unknown	2000	Blood donors	Y	Type-specific ELISA	F	24.5	44	6.8	Y	221
81	Kim	2003	Western Pacific	Republic of Korea	Unknown	2000	Blood donors	Y	Type-specific ELISA	M	24.5	156	4.5	Y	221
82	Suligoi	2005	Western Pacific	Papua New Guinea	Western province, Morehead	2001	Villagers	Y	Type-specific ELISA (Gull)	F	32 (16-79)	177	22	Y	222
83	Suligoi	2005	Western Pacific	Papua New Guinea	Western province, Morehead	2001	Villagers	Y	Type-specific ELISA (Gull)	M	32 (16-79)	166	33.1	Y	222
